# Supplementary material for: A diagonal volatility basis set to assess the condensation of organic vapors onto particles
Source: Environ Sci Atmos. 2025 Jul 21;5(9):1035–61. doi: 10.1039/d5ea00062a (PMC12314873; doi:10.1039/d5ea00062a)
Supplement: EA-005-D5EA00062A-s002 [file EA-005-D5EA00062A-s002.zip]

Archive with 9 entries (9 files):
- Lopez.esa.2025a.si.tex
- fig_s3.pdf
- fig_s2b.pdf
- fig_s2a.pdf
- fig_s1.pdf
- Lopez.esa.2025a.si.bbl
- Lopez.esa.2025a.si.aux
- Lopez.esa.2025a.si.log
- Lopez.esa.2025a.si.blg
