# Supplementary material for: A diagonal volatility basis set to assess the condensation of organic vapors onto particles
Source: Environ Sci Atmos. 2025 Jul 21;5(9):1035–61. doi: 10.1039/d5ea00062a (PMC12314873; doi:10.1039/d5ea00062a)
Supplement: EA-005-D5EA00062A-s002 [file EA-005-D5EA00062A-s002.zip › Lopez.esa.2025a.si.bbl]

\providecommand*{\mcitethebibliography}{\thebibliography}
\csname @ifundefined\endcsname{endmcitethebibliography}
{\let\endmcitethebibliography\endthebibliography}{}
\begin{mcitethebibliography}{3}
\providecommand*{\natexlab}[1]{#1}
\providecommand*{\mciteSetBstSublistMode}[1]{}
\providecommand*{\mciteSetBstMaxWidthForm}[2]{}
\providecommand*{\mciteBstWouldAddEndPuncttrue}
  {\def\EndOfBibitem{\unskip.}}
\providecommand*{\mciteBstWouldAddEndPunctfalse}
  {\let\EndOfBibitem\relax}
\providecommand*{\mciteSetBstMidEndSepPunct}[3]{}
\providecommand*{\mciteSetBstSublistLabelBeginEnd}[3]{}
\providecommand*{\EndOfBibitem}{}
\mciteSetBstSublistMode{f}
\mciteSetBstMaxWidthForm{subitem}
{(\emph{\alph{mcitesubitemcount}})}
\mciteSetBstSublistLabelBeginEnd{\mcitemaxwidthsubitemform\space}
{\relax}{\relax}

\bibitem[Ye \emph{et~al.}(2019)Ye, Wang, Hofbauer, Stolzenburg, Chen,
  Schervish, Vogel, Mauldin~{III}, Baalbaki, Brilke, Dada, Dias, Duplissy,
  Haddad, Finkenzeller, Fischer, He, Kim, Kurten, Lamkaddam, Lee, Lehtipalo,
  Leiminger, Manninen, Marten, Mentler, Partoll, Pet\"aj\"a, Rissanen,
  Schobesberger, Schuchmann, Simon, Tham, Vazquez-Pufleau, Wagner, Wang, Wu,
  Xiao, Baltensperger, Curtius, Flagan, Kirkby, Kulmala, Volkamer, Winkler,
  Worsnop, and Donahue]{QYe:est:2019a}
Q.~Ye, M.~Wang, V.~Hofbauer, D.~Stolzenburg, D.~Chen, M.~Schervish, A.~Vogel,
  R.~L. Mauldin~{III}, R.~Baalbaki, S.~Brilke, L.~Dada, A.~Dias, J.~Duplissy,
  I.~E. Haddad, H.~Finkenzeller, L.~Fischer, X.~He, C.~Kim, A.~Kurten,
  H.~Lamkaddam, C.~P. Lee, K.~Lehtipalo, M.~Leiminger, H.~E. Manninen,
  R.~Marten, B.~Mentler, E.~Partoll, T.~Pet\"aj\"a, M.~Rissanen,
  S.~Schobesberger, S.~Schuchmann, M.~Simon, Y.~J. Tham, M.~Vazquez-Pufleau,
  A.~C. Wagner, Y.~Wang, Y.~Wu, M.~Xiao, U.~Baltensperger, J.~Curtius,
  R.~Flagan, J.~Kirkby, M.~Kulmala, R.~Volkamer, P.~M. Winkler, D.~Worsnop and
  N.~M. Donahue, \emph{Environmental Science and Technology}, 2019,
  \textbf{53}, 12357--12365\relax
\mciteBstWouldAddEndPuncttrue
\mciteSetBstMidEndSepPunct{\mcitedefaultmidpunct}
{\mcitedefaultendpunct}{\mcitedefaultseppunct}\relax
\EndOfBibitem
\bibitem[Wang \emph{et~al.}(2020)Wang, Chen, Xiao, Ye, Stolzenburg, Hofbauer,
  Ye, Vogel, {Mauldin III}, Amorim, Baccarini, Baumgartner, Brilke, Dada, Dias,
  Duplissy, Finkenzeller, Garmash, He, Hoyle, Kim, Kvashnin, Lehtipalo, Lukas,
  Molteni, Pet{\"a}j{\"a}, Pospisilova, Qu{\'e}l{\'e}ver, Rissanen, Simon,
  Tauber, Tom{\'e}, Wagner, Weitz, Volkamer, Winkler, Kirkby, Worsnop,
  Baltensperger, Dommen, {El Haddad}, and Donahue]{MWang:est:2020a}
M.~Wang, D.~Chen, M.~Xiao, Q.~Ye, D.~Stolzenburg, V.~Hofbauer, P.~Ye, A.~L.
  Vogel, R.~L. {Mauldin III}, A.~Amorim, A.~Baccarini, B.~Baumgartner,
  S.~Brilke, L.~Dada, A.~Dias, J.~Duplissy, H.~Finkenzeller, O.~Garmash, X.~He,
  C.~R. Hoyle, C.~Kim, A.~Kvashnin, K.~Lehtipalo, F.~Lukas, U.~Molteni,
  T.~Pet{\"a}j{\"a}, V.~Pospisilova, L.~L.~J. Qu{\'e}l{\'e}ver, M.~Rissanen,
  M.~Simon, C.~Tauber, A.~Tom{\'e}, A.~C. Wagner, L.~Weitz, R.~Volkamer, P.~M.
  Winkler, J.~Kirkby, D.~R. Worsnop, U.~Baltensperger, J.~Dommen, I.~{El
  Haddad} and N.~M. Donahue, \emph{Environmental Science \& Technology}, 2020,
  \textbf{54}, 7911--7921\relax
\mciteBstWouldAddEndPuncttrue
\mciteSetBstMidEndSepPunct{\mcitedefaultmidpunct}
{\mcitedefaultendpunct}{\mcitedefaultseppunct}\relax
\EndOfBibitem
\bibitem[Surdu \emph{et~al.}(2023)Surdu, Lamkaddam, Wang, Bell, Xiao, Lee, Li,
  Caudillo, Marie, Scholz, Wang, Lopez, Piedehierro, Ataei, Baalbaki, Bertozzi,
  Bogert, Brasseur, Dada, Duplissy, Finkenzeller, He, H{\"o}hler, Korhonen,
  Krechmer, Lehtipalo, Mahfouz, Manninen, Marten, Massab{\`o}, Mauldin,
  Pet{\"a}j{\"a}, Pfeifer, Philippov, R{\"o}rup, Simon, Shen, Umo, Vogel,
  Weber, Zauner-Wieczorek, Volkamer, Saathoff, M{\"o}hler, Kirkby, Kulmala,
  Stratmann, Hansel, Curtius, Welti, Riva, Donahue, Baltensperger, and
  Haddad]{Surdu:est:2023a}
M.~Surdu, H.~Lamkaddam, D.~S. Wang, D.~M. Bell, M.~Xiao, C.~P. Lee, D.~Li,
  L.~Caudillo, G.~Marie, W.~Scholz, M.~Wang, B.~Lopez, A.~A. Piedehierro,
  F.~Ataei, R.~Baalbaki, B.~Bertozzi, P.~Bogert, Z.~Brasseur, L.~Dada,
  J.~Duplissy, H.~Finkenzeller, X.-C. He, K.~H{\"o}hler, K.~Korhonen, J.~E.
  Krechmer, K.~Lehtipalo, N.~G. Mahfouz, H.~E. Manninen, R.~Marten,
  D.~Massab{\`o}, R.~Mauldin, T.~Pet{\"a}j{\"a}, J.~Pfeifer, M.~Philippov,
  B.~R{\"o}rup, M.~Simon, J.~Shen, N.~S. Umo, F.~Vogel, S.~K. Weber,
  M.~Zauner-Wieczorek, R.~Volkamer, H.~Saathoff, O.~M{\"o}hler, J.~Kirkby,
  M.~Kulmala, F.~Stratmann, A.~Hansel, J.~Curtius, A.~Welti, M.~Riva, N.~M.
  Donahue, U.~Baltensperger and I.~E. Haddad, \emph{Environmental Science \&
  Technology}, 2023, \textbf{57}, 2297--2309\relax
\mciteBstWouldAddEndPuncttrue
\mciteSetBstMidEndSepPunct{\mcitedefaultmidpunct}
{\mcitedefaultendpunct}{\mcitedefaultseppunct}\relax
\EndOfBibitem
\end{mcitethebibliography}
