# Supplementary material for: A diagonal volatility basis set to assess the condensation of organic vapors onto particles
Source: Environ Sci Atmos. 2025 Jul 21;5(9):1035–61. doi: 10.1039/d5ea00062a (PMC12314873; doi:10.1039/d5ea00062a)
Supplement: EA-005-D5EA00062A-s002 [file EA-005-D5EA00062A-s002.zip › Lopez.esa.2025a.si.aux]

\relax 
\providecommand\hyper@newdestlabel[2]{}
\providecommand\babel@aux[2]{}
\@nameuse{bbl@beforestart}
\providecommand\HyperFirstAtBeginDocument{\AtBeginDocument}
\HyperFirstAtBeginDocument{\ifx\hyper@anchor\@undefined
\global\let\oldnewlabel\newlabel
\gdef\newlabel#1#2{\newlabelxx{#1}#2}
\gdef\newlabelxx#1#2#3#4#5#6{\oldnewlabel{#1}{{#2}{#3}}}
\AtEndDocument{\ifx\hyper@anchor\@undefined
\let\newlabel\oldnewlabel
\fi}
\fi}
\global\let\hyper@last\relax 
\gdef\HyperFirstAtBeginDocument#1{#1}
\providecommand\HyField@AuxAddToFields[1]{}
\providecommand\HyField@AuxAddToCoFields[2]{}
\providecommand \chemnum@cmpd [8]{}
\providecommand \chemnum@subcmpd [4]{}
\providecommand \chemnum@check {}
\citation{QYe:est:2019a,MWang:est:2020a}
\providecommand\@newglossary[4]{}
\@newglossary{main}{glg}{gls}{glo}
\babel@aux{english}{}
\@writefile{toc}{\contentsline {section}{\numberline {S1}Supplementary Information}{S1}{section.1}\protected@file@percent }
\@writefile{toc}{\contentsline {subsubsection}{\numberline {S1.0.1}thermogram volatility calibration}{S1}{subsubsection.1.0.1}\protected@file@percent }
\@writefile{lof}{\contentsline {figure}{\numberline {S1}{\ignorespaces  Volatility calculated using the established composition-activity relation for terpene oxidation products ($\qopname  \relax o{log}c^{\circ }$) vs maximum desorption temperature ($T_{\mathrm  {max}}$) for thermograms with a single, well behaved desorption peak and $n_{\ce {C}} > 12$. We use a linear regression (shown as a red line) to establish the apparent volatility based on observed $T_{\mathrm  {max}}$ for all thermogram features. \relax }}{S1}{figure.caption.1}\protected@file@percent }
\providecommand*\caption@xref[2]{\@setref\relax\@undefined{#1}}
\newlabel{fig:coTmax}{{S1}{S1}{Volatility calculated using the established composition-activity relation for terpene oxidation products ($\log c^{\circ }$) vs maximum desorption temperature ($T_{\mathrm {max}}$) for thermograms with a single, well behaved desorption peak and $n_{\ce {C}} > 12$. We use a linear regression (shown as a red line) to establish the apparent volatility based on observed $T_{\mathrm {max}}$ for all thermogram features. \relax }{figure.caption.1}{}}
\citation{QYe:est:2019a}
\newlabel{sfig:logcoAll}{{S2a}{S2}{logcoAll}{figure.caption.2}{}}
\newlabel{sub@sfig:logcoAll}{{a}{S2}{logcoAll}{figure.caption.2}{}}
\newlabel{sfig:logcoZoom}{{S2b}{S2}{logcoZoom}{figure.caption.2}{}}
\newlabel{sub@sfig:logcoZoom}{{b}{S2}{logcoZoom}{figure.caption.2}{}}
\@writefile{lof}{\contentsline {figure}{\numberline {S2}{\ignorespaces  Calculated volatility ($\qopname  \relax o{log}c^{\circ }$) based on molecular composition vs apparent volatility based on peak desorption temperature. Symbol colors show carbon number ($n_{\ce {C}}$) and symbol sizes are proportional to the ($log$ of) peak area. Overall, calculated and measured volatility agree well, but there are evident lobes of peaks, especially for $n_{\ce {C}} < 8$ as well as for \ce {C10}, consistent with some thermal decomposition during the temperature ramp. (\subref  {sfig:logcoAll}) All species with symbol size proportional to $\qopname  \relax o{log}c^{\circ }$. (\subref  {sfig:logcoZoom}) All species with a compressed range for symbol size, with all peaks smaller than 1\% of the largest peak at the minimum size; the 6 most abundant peaks comprise half the total observed particle mass. \relax }}{S2}{figure.caption.2}\protected@file@percent }
\newlabel{fig:logcstarcomp-refit}{{S2}{S2}{Calculated volatility ($\log c^{\circ }$) based on molecular composition vs apparent volatility based on peak desorption temperature. Symbol colors show carbon number ($n_{\ce {C}}$) and symbol sizes are proportional to the ($log$ of) peak area. Overall, calculated and measured volatility agree well, but there are evident lobes of peaks, especially for $n_{\ce {C}} < 8$ as well as for \ce {C10}, consistent with some thermal decomposition during the temperature ramp. (\subref {sfig:logcoAll}) All species with symbol size proportional to $\log c^{\circ }$. (\subref {sfig:logcoZoom}) All species with a compressed range for symbol size, with all peaks smaller than 1\% of the largest peak at the minimum size; the 6 most abundant peaks comprise half the total observed particle mass. \relax }{figure.caption.2}{}}
\@writefile{toc}{\contentsline {subsubsection}{\numberline {S1.0.2}calculated vs observed volatility}{S2}{subsubsection.1.0.2}\protected@file@percent }
\@writefile{toc}{\contentsline {subsection}{\numberline {S1.1}properties of volatility bins}{S2}{subsection.1.1}\protected@file@percent }
\citation{Surdu:est:2023a}
\bibdata{./bibs/donahue.pub,./bibs/CLOUD.pub,./bibs/CLOUD.submit,./bibs/refs}
\bibcite{QYe:est:2019a}{{1}{2019}{{Ye \emph  {et~al.}}}{{Ye, Wang, Hofbauer, Stolzenburg, Chen, Schervish, Vogel, Mauldin~{III}, Baalbaki, Brilke, Dada, Dias, Duplissy, Haddad, Finkenzeller, Fischer, He, Kim, Kurten, Lamkaddam, Lee, Lehtipalo, Leiminger, Manninen, Marten, Mentler, Partoll, Pet\"aj\"a, Rissanen, Schobesberger, Schuchmann, Simon, Tham, Vazquez-Pufleau, Wagner, Wang, Wu, Xiao, Baltensperger, Curtius, Flagan, Kirkby, Kulmala, Volkamer, Winkler, Worsnop, and Donahue}}}
\bibcite{MWang:est:2020a}{{2}{2020}{{Wang \emph  {et~al.}}}{{Wang, Chen, Xiao, Ye, Stolzenburg, Hofbauer, Ye, Vogel, {Mauldin III}, Amorim, Baccarini, Baumgartner, Brilke, Dada, Dias, Duplissy, Finkenzeller, Garmash, He, Hoyle, Kim, Kvashnin, Lehtipalo, Lukas, Molteni, Pet{\"a}j{\"a}, Pospisilova, Qu{\'e}l{\'e}ver, Rissanen, Simon, Tauber, Tom{\'e}, Wagner, Weitz, Volkamer, Winkler, Kirkby, Worsnop, Baltensperger, Dommen, {El Haddad}, and Donahue}}}
\bibcite{Surdu:est:2023a}{{3}{2023}{{Surdu \emph  {et~al.}}}{{Surdu, Lamkaddam, Wang, Bell, Xiao, Lee, Li, Caudillo, Marie, Scholz, Wang, Lopez, Piedehierro, Ataei, Baalbaki, Bertozzi, Bogert, Brasseur, Dada, Duplissy, Finkenzeller, He, H{\"o}hler, Korhonen, Krechmer, Lehtipalo, Mahfouz, Manninen, Marten, Massab{\`o}, Mauldin, Pet{\"a}j{\"a}, Pfeifer, Philippov, R{\"o}rup, Simon, Shen, Umo, Vogel, Weber, Zauner-Wieczorek, Volkamer, Saathoff, M{\"o}hler, Kirkby, Kulmala, Stratmann, Hansel, Curtius, Welti, Riva, Donahue, Baltensperger, and Haddad}}}
\bibstyle{rsc}
\@writefile{lof}{\contentsline {figure}{\numberline {S3}{\ignorespaces  Intercepts for each volatility bin during the entire run vs $\qopname  \relax o{log}c^{\circ }$ for each filter desorption, with (log-log) slopes constrained to $1.0$. Intercepts rise slowly for $\qopname  \relax o{log}c^{\circ } \lesssim -1$ and rise sharply for $\qopname  \relax o{log}c^{\circ } \gtrsim 0$, with the overall curves rising over the course of the run, especially early in the run. The average of the intercepts for $\qopname  \relax o{log}c^{\circ } \lesssim -5$ for each filter desorption was normalized to the average of the final desorption and that factor was applied to the full range of volatility bins. \relax }}{S3}{figure.caption.3}\protected@file@percent }
\newlabel{fig:slopecurves}{{S3}{S3}{Intercepts for each volatility bin during the entire run vs $\log c^{\circ }$ for each filter desorption, with (log-log) slopes constrained to $1.0$. Intercepts rise slowly for $\log c^{\circ } \lesssim -1$ and rise sharply for $\log c^{\circ } \gtrsim 0$, with the overall curves rising over the course of the run, especially early in the run. The average of the intercepts for $\log c^{\circ } \lesssim -5$ for each filter desorption was normalized to the average of the final desorption and that factor was applied to the full range of volatility bins. \relax }{figure.caption.3}{}}
\newlabel{LastPage}{{}{S3}{}{page.S3}{}}
\xdef\lastpage@lastpage{S3}
\xdef\lastpage@lastpageHy{S3}
\chemnum@check 
\gdef \@abspage@last{3}
