# Supplementary material for: A diagonal volatility basis set to assess the condensation of organic vapors onto particles
Source: Environ Sci Atmos. 2025 Jul 21;5(9):1035–61. doi: 10.1039/d5ea00062a (PMC12314873; doi:10.1039/d5ea00062a)
Supplement: EA-005-D5EA00062A-s002 [file EA-005-D5EA00062A-s002.zip › Lopez.esa.2025a.si.log]

This is pdfTeX, Version 3.141592653-2.6-1.40.24 (TeX Live 2022) (preloaded format=pdflatex 2022.6.5)  21 JUL 2025 10:32
entering extended mode
 restricted \write18 enabled.
 file:line:error style messages enabled.
 %&-line parsing enabled.
**Lopez.esa.2025a.si.tex
(./Lopez.esa.2025a.si.tex
LaTeX2e <2021-11-15> patch level 1
L3 programming layer <2022-06-02>
(/usr/local/texlive/2022/texmf-dist/tex/latex/base/article.cls
Document Class: article 2021/10/04 v1.4n Standard LaTeX document class
(/usr/local/texlive/2022/texmf-dist/tex/latex/base/size10.clo
File: size10.clo 2021/10/04 v1.4n Standard LaTeX file (size option)
)
\c@part=\count185
\c@section=\count186
\c@subsection=\count187
\c@subsubsection=\count188
\c@paragraph=\count189
\c@subparagraph=\count190
\c@figure=\count191
\c@table=\count192
\abovecaptionskip=\skip47
\belowcaptionskip=\skip48
\bibindent=\dimen138
)
(/usr/local/texlive/2022/texmf-dist/tex/latex/extsizes/extsizes.sty
Package: extsizes 1996/10/08 v1.0 Non Standard LaTeX Package


Package ExtSizes Warning: It is better to use one of the extsizes classes,
 if you can.

(/usr/local/texlive/2022/texmf-dist/tex/latex/extsizes/size9.clo
File: size9.clo 1999/11/11 v1.4a NON-Standard LaTeX file (size option)
))
(/usr/local/texlive/2022/texmf-dist/tex/latex/natbib/natbib.sty
Package: natbib 2010/09/13 8.31b (PWD, AO)
\bibhang=\skip49
\bibsep=\skip50
LaTeX Info: Redefining \cite on input line 694.
\c@NAT@ctr=\count193
)
(/usr/local/texlive/2022/texmf-dist/tex/latex/geometry/geometry.sty
Package: geometry 2020/01/02 v5.9 Page Geometry

(/usr/local/texlive/2022/texmf-dist/tex/latex/graphics/keyval.sty
Package: keyval 2014/10/28 v1.15 key=value parser (DPC)
\KV@toks@=\toks16
)
(/usr/local/texlive/2022/texmf-dist/tex/generic/iftex/ifvtex.sty
Package: ifvtex 2019/10/25 v1.7 ifvtex legacy package. Use iftex instead.

(/usr/local/texlive/2022/texmf-dist/tex/generic/iftex/iftex.sty
Package: iftex 2022/02/03 v1.0f TeX engine tests
))
\Gm@cnth=\count194
\Gm@cntv=\count195
\c@Gm@tempcnt=\count196
\Gm@bindingoffset=\dimen139
\Gm@wd@mp=\dimen140
\Gm@odd@mp=\dimen141
\Gm@even@mp=\dimen142
\Gm@layoutwidth=\dimen143
\Gm@layoutheight=\dimen144
\Gm@layouthoffset=\dimen145
\Gm@layoutvoffset=\dimen146
\Gm@dimlist=\toks17
)
(/usr/local/texlive/2022/texmf-dist/tex/latex/amsfonts/amssymb.sty
Package: amssymb 2013/01/14 v3.01 AMS font symbols

(/usr/local/texlive/2022/texmf-dist/tex/latex/amsfonts/amsfonts.sty
Package: amsfonts 2013/01/14 v3.01 Basic AMSFonts support
\@emptytoks=\toks18
\symAMSa=\mathgroup4
\symAMSb=\mathgroup5
LaTeX Font Info:    Redeclaring math symbol \hbar on input line 98.
LaTeX Font Info:    Overwriting math alphabet `\mathfrak' in version `bold'
(Font)                  U/euf/m/n --> U/euf/b/n on input line 106.
))
(/usr/local/texlive/2022/texmf-dist/tex/latex/preprint/balance.sty
Package: balance 1999/02/23 4.3 (PWD)
\oldvsize=\dimen147
)
(/usr/local/texlive/2022/texmf-dist/tex/latex/psnfss/times.sty
Package: times 2020/03/25 PSNFSS-v9.3 (SPQR) 
)
(/usr/local/texlive/2022/texmf-dist/tex/latex/psnfss/mathptmx.sty
Package: mathptmx 2020/03/25 PSNFSS-v9.3 Times w/ Math, improved (SPQR, WaS) 
LaTeX Font Info:    Redeclaring symbol font `operators' on input line 28.
LaTeX Font Info:    Overwriting symbol font `operators' in version `normal'
(Font)                  OT1/cmr/m/n --> OT1/ztmcm/m/n on input line 28.
LaTeX Font Info:    Overwriting symbol font `operators' in version `bold'
(Font)                  OT1/cmr/bx/n --> OT1/ztmcm/m/n on input line 28.
LaTeX Font Info:    Redeclaring symbol font `letters' on input line 29.
LaTeX Font Info:    Overwriting symbol font `letters' in version `normal'
(Font)                  OML/cmm/m/it --> OML/ztmcm/m/it on input line 29.
LaTeX Font Info:    Overwriting symbol font `letters' in version `bold'
(Font)                  OML/cmm/b/it --> OML/ztmcm/m/it on input line 29.
LaTeX Font Info:    Redeclaring symbol font `symbols' on input line 30.
LaTeX Font Info:    Overwriting symbol font `symbols' in version `normal'
(Font)                  OMS/cmsy/m/n --> OMS/ztmcm/m/n on input line 30.
LaTeX Font Info:    Overwriting symbol font `symbols' in version `bold'
(Font)                  OMS/cmsy/b/n --> OMS/ztmcm/m/n on input line 30.
LaTeX Font Info:    Redeclaring symbol font `largesymbols' on input line 31.
LaTeX Font Info:    Overwriting symbol font `largesymbols' in version `normal'
(Font)                  OMX/cmex/m/n --> OMX/ztmcm/m/n on input line 31.
LaTeX Font Info:    Overwriting symbol font `largesymbols' in version `bold'
(Font)                  OMX/cmex/m/n --> OMX/ztmcm/m/n on input line 31.
\symbold=\mathgroup6
\symitalic=\mathgroup7
LaTeX Font Info:    Redeclaring math alphabet \mathbf on input line 34.
LaTeX Font Info:    Overwriting math alphabet `\mathbf' in version `normal'
(Font)                  OT1/cmr/bx/n --> OT1/ptm/bx/n on input line 34.
LaTeX Font Info:    Overwriting math alphabet `\mathbf' in version `bold'
(Font)                  OT1/cmr/bx/n --> OT1/ptm/bx/n on input line 34.
LaTeX Font Info:    Redeclaring math alphabet \mathit on input line 35.
LaTeX Font Info:    Overwriting math alphabet `\mathit' in version `normal'
(Font)                  OT1/cmr/m/it --> OT1/ptm/m/it on input line 35.
LaTeX Font Info:    Overwriting math alphabet `\mathit' in version `bold'
(Font)                  OT1/cmr/bx/it --> OT1/ptm/m/it on input line 35.
LaTeX Info: Redefining \hbar on input line 50.
)
(/usr/local/texlive/2022/texmf-dist/tex/latex/sectsty/sectsty.sty
Package: sectsty 2002/02/25 v2.0.2 Commands to change all sectional heading sty
les


LaTeX Warning: Command \underbar  has changed.
               Check if current package is valid.


LaTeX Warning: Command \underline  has changed.
               Check if current package is valid.

) (/usr/local/texlive/2022/texmf-dist/tex/latex/graphics/graphicx.sty
Package: graphicx 2021/09/16 v1.2d Enhanced LaTeX Graphics (DPC,SPQR)

(/usr/local/texlive/2022/texmf-dist/tex/latex/graphics/graphics.sty
Package: graphics 2021/03/04 v1.4d Standard LaTeX Graphics (DPC,SPQR)

(/usr/local/texlive/2022/texmf-dist/tex/latex/graphics/trig.sty
Package: trig 2021/08/11 v1.11 sin cos tan (DPC)
)
(/usr/local/texlive/2022/texmf-dist/tex/latex/graphics-cfg/graphics.cfg
File: graphics.cfg 2016/06/04 v1.11 sample graphics configuration
)
Package graphics Info: Driver file: pdftex.def on input line 107.

(/usr/local/texlive/2022/texmf-dist/tex/latex/graphics-def/pdftex.def
File: pdftex.def 2020/10/05 v1.2a Graphics/color driver for pdftex
))
\Gin@req@height=\dimen148
\Gin@req@width=\dimen149
)
(/usr/local/texlive/2022/texmf-dist/tex/latex/lastpage/lastpage.sty
Package: lastpage 2021/09/03 v1.2n Refers to last page's name (HMM; JPG)
)
(/usr/local/texlive/2022/texmf-dist/tex/latex/caption/caption.sty
Package: caption 2022/03/01 v3.6b Customizing captions (AR)

(/usr/local/texlive/2022/texmf-dist/tex/latex/caption/caption3.sty
Package: caption3 2022/03/17 v2.3b caption3 kernel (AR)
\caption@tempdima=\dimen150
\captionmargin=\dimen151
\caption@leftmargin=\dimen152
\caption@rightmargin=\dimen153
\caption@width=\dimen154
\caption@indent=\dimen155
\caption@parindent=\dimen156
\caption@hangindent=\dimen157
Package caption Info: Standard document class detected.
)
\c@caption@flags=\count197
\c@continuedfloat=\count198
)
(/usr/local/texlive/2022/texmf-dist/tex/latex/float/float.sty
Package: float 2001/11/08 v1.3d Float enhancements (AL)
\c@float@type=\count199
\float@exts=\toks19
\float@box=\box50
\@float@everytoks=\toks20
\@floatcapt=\box51
)
(/usr/local/texlive/2022/texmf-dist/tex/latex/fancyhdr/fancyhdr.sty
Package: fancyhdr 2022/05/18 v4.0.3 Extensive control of page headers and foote
rs
\f@nch@headwidth=\skip51
\f@nch@O@elh=\skip52
\f@nch@O@erh=\skip53
\f@nch@O@olh=\skip54
\f@nch@O@orh=\skip55
\f@nch@O@elf=\skip56
\f@nch@O@erf=\skip57
\f@nch@O@olf=\skip58
\f@nch@O@orf=\skip59
)
(/usr/local/texlive/2022/texmf-dist/tex/latex/yafoot/fnpos.sty
Package: fnpos 2018/09/03 v1.1 
)
(/usr/local/texlive/2022/texmf-dist/tex/generic/babel/babel.sty
Package: babel 2022/05/22 3.75 The Babel package
\babel@savecnt=\count266
\U@D=\dimen158
\l@unhyphenated=\language87

(/usr/local/texlive/2022/texmf-dist/tex/generic/babel/txtbabel.def)
\bbl@readstream=\read2
\bbl@dirlevel=\count267

(/usr/local/texlive/2022/texmf-dist/tex/generic/babel-english/english.ldf
Language: english 2017/06/06 v3.3r English support from the babel system
Package babel Info: Hyphen rules for 'canadian' set to \l@english
(babel)             (\language0). Reported on input line 102.
Package babel Info: Hyphen rules for 'australian' set to \l@ukenglish
(babel)             (\language21). Reported on input line 105.
Package babel Info: Hyphen rules for 'newzealand' set to \l@ukenglish
(babel)             (\language21). Reported on input line 108.
))
(/usr/local/texlive/2022/texmf-dist/tex/generic/babel/locale/en/babel-english.t
ex
Package babel Info: Importing font and identification data for english
(babel)             from babel-en.ini. Reported on input line 11.
) (/usr/local/texlive/2022/texmf-dist/tex/latex/tools/array.sty
Package: array 2021/10/04 v2.5f Tabular extension package (FMi)
\col@sep=\dimen159
\ar@mcellbox=\box52
\extrarowheight=\dimen160
\NC@list=\toks21
\extratabsurround=\skip60
\backup@length=\skip61
\ar@cellbox=\box53
)
(/usr/local/texlive/2022/texmf-dist/tex/latex/droid/droidsans.sty
Package: droidsans 2019/06/20 Style file for Droid Sans.

(/usr/local/texlive/2022/texmf-dist/tex/generic/iftex/ifluatex.sty
Package: ifluatex 2019/10/25 v1.5 ifluatex legacy package. Use iftex instead.
)
(/usr/local/texlive/2022/texmf-dist/tex/generic/iftex/ifxetex.sty
Package: ifxetex 2019/10/25 v0.7 ifxetex legacy package. Use iftex instead.
)
(/usr/local/texlive/2022/texmf-dist/tex/latex/xkeyval/xkeyval.sty
Package: xkeyval 2020/11/20 v2.8 package option processing (HA)

(/usr/local/texlive/2022/texmf-dist/tex/generic/xkeyval/xkeyval.tex
(/usr/local/texlive/2022/texmf-dist/tex/generic/xkeyval/xkvutils.tex
\XKV@toks=\toks22
\XKV@tempa@toks=\toks23
)
\XKV@depth=\count268
File: xkeyval.tex 2014/12/03 v2.7a key=value parser (HA)
)))
(/usr/local/texlive/2022/texmf-dist/tex/latex/psnfss/charter.sty
Package: charter 2020/03/25 PSNFSS-v9.3 (P.Dyballa) 
)
(/usr/local/texlive/2022/texmf-dist/tex/latex/base/fontenc.sty
Package: fontenc 2021/04/29 v2.0v Standard LaTeX package
LaTeX Font Info:    Trying to load font information for T1+bch on input line 11
2.

(/usr/local/texlive/2022/texmf-dist/tex/latex/psnfss/t1bch.fd
File: t1bch.fd 2004/10/18 font definitions for T1/bch.
))
(/usr/local/texlive/2022/texmf-dist/tex/latex/xcolor/xcolor.sty
Package: xcolor 2021/10/31 v2.13 LaTeX color extensions (UK)

(/usr/local/texlive/2022/texmf-dist/tex/latex/graphics-cfg/color.cfg
File: color.cfg 2016/01/02 v1.6 sample color configuration
)
Package xcolor Info: Package option `usenames' ignored on input line 218.
Package xcolor Info: Driver file: pdftex.def on input line 227.
Package xcolor Info: Model `cmy' substituted by `cmy0' on input line 1352.
Package xcolor Info: Model `hsb' substituted by `rgb' on input line 1356.
Package xcolor Info: Model `RGB' extended on input line 1368.
Package xcolor Info: Model `HTML' substituted by `rgb' on input line 1370.
Package xcolor Info: Model `Hsb' substituted by `hsb' on input line 1371.
Package xcolor Info: Model `tHsb' substituted by `hsb' on input line 1372.
Package xcolor Info: Model `HSB' substituted by `hsb' on input line 1373.
Package xcolor Info: Model `Gray' substituted by `gray' on input line 1374.
Package xcolor Info: Model `wave' substituted by `hsb' on input line 1375.

(/usr/local/texlive/2022/texmf-dist/tex/latex/graphics/dvipsnam.def
File: dvipsnam.def 2016/06/17 v3.0m Driver-dependent file (DPC,SPQR)
))
(/usr/local/texlive/2022/texmf-dist/tex/latex/setspace/setspace.sty
Package: setspace 2011/12/19 v6.7a set line spacing
)
(/usr/local/texlive/2022/texmf-dist/tex/latex/titlesec/titlesec.sty
Package: titlesec 2021/07/05 v2.14 Sectioning titles
\ttl@box=\box54
\beforetitleunit=\skip62
\aftertitleunit=\skip63
\ttl@plus=\dimen161
\ttl@minus=\dimen162
\ttl@toksa=\toks24
\titlewidth=\dimen163
\titlewidthlast=\dimen164
\titlewidthfirst=\dimen165
)
(/usr/local/texlive/2022/texmf-dist/tex/latex/hyperref/hyperref.sty
Package: hyperref 2022-05-17 v7.00q Hypertext links for LaTeX

(/usr/local/texlive/2022/texmf-dist/tex/generic/ltxcmds/ltxcmds.sty
Package: ltxcmds 2020-05-10 v1.25 LaTeX kernel commands for general use (HO)
)
(/usr/local/texlive/2022/texmf-dist/tex/generic/pdftexcmds/pdftexcmds.sty
Package: pdftexcmds 2020-06-27 v0.33 Utility functions of pdfTeX for LuaTeX (HO
)

(/usr/local/texlive/2022/texmf-dist/tex/generic/infwarerr/infwarerr.sty
Package: infwarerr 2019/12/03 v1.5 Providing info/warning/error messages (HO)
)
Package pdftexcmds Info: \pdf@primitive is available.
Package pdftexcmds Info: \pdf@ifprimitive is available.
Package pdftexcmds Info: \pdfdraftmode found.
)
(/usr/local/texlive/2022/texmf-dist/tex/generic/kvsetkeys/kvsetkeys.sty
Package: kvsetkeys 2019/12/15 v1.18 Key value parser (HO)
)
(/usr/local/texlive/2022/texmf-dist/tex/generic/kvdefinekeys/kvdefinekeys.sty
Package: kvdefinekeys 2019-12-19 v1.6 Define keys (HO)
)
(/usr/local/texlive/2022/texmf-dist/tex/generic/pdfescape/pdfescape.sty
Package: pdfescape 2019/12/09 v1.15 Implements pdfTeX's escape features (HO)
)
(/usr/local/texlive/2022/texmf-dist/tex/latex/hycolor/hycolor.sty
Package: hycolor 2020-01-27 v1.10 Color options for hyperref/bookmark (HO)
)
(/usr/local/texlive/2022/texmf-dist/tex/latex/letltxmacro/letltxmacro.sty
Package: letltxmacro 2019/12/03 v1.6 Let assignment for LaTeX macros (HO)
)
(/usr/local/texlive/2022/texmf-dist/tex/latex/auxhook/auxhook.sty
Package: auxhook 2019-12-17 v1.6 Hooks for auxiliary files (HO)
)
(/usr/local/texlive/2022/texmf-dist/tex/latex/hyperref/nameref.sty
Package: nameref 2022-05-17 v2.50 Cross-referencing by name of section

(/usr/local/texlive/2022/texmf-dist/tex/latex/refcount/refcount.sty
Package: refcount 2019/12/15 v3.6 Data extraction from label references (HO)
)
(/usr/local/texlive/2022/texmf-dist/tex/generic/gettitlestring/gettitlestring.s
ty
Package: gettitlestring 2019/12/15 v1.6 Cleanup title references (HO)
 (/usr/local/texlive/2022/texmf-dist/tex/latex/kvoptions/kvoptions.sty
Package: kvoptions 2020-10-07 v3.14 Key value format for package options (HO)
))
\c@section@level=\count269
)
\@linkdim=\dimen166
\Hy@linkcounter=\count270
\Hy@pagecounter=\count271

(/usr/local/texlive/2022/texmf-dist/tex/latex/hyperref/pd1enc.def
File: pd1enc.def 2022-05-17 v7.00q Hyperref: PDFDocEncoding definition (HO)
Now handling font encoding PD1 ...
... no UTF-8 mapping file for font encoding PD1
)
(/usr/local/texlive/2022/texmf-dist/tex/generic/intcalc/intcalc.sty
Package: intcalc 2019/12/15 v1.3 Expandable calculations with integers (HO)
)
(/usr/local/texlive/2022/texmf-dist/tex/generic/etexcmds/etexcmds.sty
Package: etexcmds 2019/12/15 v1.7 Avoid name clashes with e-TeX commands (HO)
)
\Hy@SavedSpaceFactor=\count272

(/usr/local/texlive/2022/texmf-dist/tex/latex/hyperref/puenc.def
File: puenc.def 2022-05-17 v7.00q Hyperref: PDF Unicode definition (HO)
Now handling font encoding PU ...
... no UTF-8 mapping file for font encoding PU
)
Package hyperref Info: Hyper figures OFF on input line 4139.
Package hyperref Info: Link nesting OFF on input line 4144.
Package hyperref Info: Hyper index ON on input line 4147.
Package hyperref Info: Plain pages OFF on input line 4154.
Package hyperref Info: Backreferencing OFF on input line 4159.
Package hyperref Info: Implicit mode ON; LaTeX internals redefined.
Package hyperref Info: Bookmarks ON on input line 4385.
\c@Hy@tempcnt=\count273

(/usr/local/texlive/2022/texmf-dist/tex/latex/url/url.sty
\Urlmuskip=\muskip16
Package: url 2013/09/16  ver 3.4  Verb mode for urls, etc.
)
LaTeX Info: Redefining \url on input line 4723.
\XeTeXLinkMargin=\dimen167

(/usr/local/texlive/2022/texmf-dist/tex/generic/bitset/bitset.sty
Package: bitset 2019/12/09 v1.3 Handle bit-vector datatype (HO)

(/usr/local/texlive/2022/texmf-dist/tex/generic/bigintcalc/bigintcalc.sty
Package: bigintcalc 2019/12/15 v1.5 Expandable calculations on big integers (HO
)
))
\Fld@menulength=\count274
\Field@Width=\dimen168
\Fld@charsize=\dimen169
Package hyperref Info: Hyper figures OFF on input line 6001.
Package hyperref Info: Link nesting OFF on input line 6006.
Package hyperref Info: Hyper index ON on input line 6009.
Package hyperref Info: backreferencing OFF on input line 6016.
Package hyperref Info: Link coloring OFF on input line 6021.
Package hyperref Info: Link coloring with OCG OFF on input line 6026.
Package hyperref Info: PDF/A mode OFF on input line 6031.
LaTeX Info: Redefining \ref on input line 6078.
LaTeX Info: Redefining \pageref on input line 6078.

(/usr/local/texlive/2022/texmf-dist/tex/latex/base/atbegshi-ltx.sty
Package: atbegshi-ltx 2021/01/10 v1.0c Emulation of the original atbegshi
package with kernel methods
)
\Hy@abspage=\count275
\c@Item=\count276
\c@Hfootnote=\count277
)
Package hyperref Info: Driver (autodetected): hpdftex.

(/usr/local/texlive/2022/texmf-dist/tex/latex/hyperref/hpdftex.def
File: hpdftex.def 2022-05-17 v7.00q Hyperref driver for pdfTeX

(/usr/local/texlive/2022/texmf-dist/tex/latex/base/atveryend-ltx.sty
Package: atveryend-ltx 2020/08/19 v1.0a Emulation of the original atveryend pac
kage
with kernel methods
)
\Fld@listcount=\count278
\c@bookmark@seq@number=\count279

(/usr/local/texlive/2022/texmf-dist/tex/latex/rerunfilecheck/rerunfilecheck.sty
Package: rerunfilecheck 2019/12/05 v1.9 Rerun checks for auxiliary files (HO)

(/usr/local/texlive/2022/texmf-dist/tex/generic/uniquecounter/uniquecounter.sty
Package: uniquecounter 2019/12/15 v1.4 Provide unlimited unique counter (HO)
)
Package uniquecounter Info: New unique counter `rerunfilecheck' on input line 2
86.
)
\Hy@SectionHShift=\skip64
)
(/usr/local/texlive/2022/texmf-dist/tex/latex/glossaries/base/glossaries.sty
Package: glossaries 2021/11/01 v4.49 (NLCT)

(/usr/local/texlive/2022/texmf-dist/tex/latex/base/ifthen.sty
Package: ifthen 2020/11/24 v1.1c Standard LaTeX ifthen package (DPC)
)
(/usr/local/texlive/2022/texmf-dist/tex/latex/mfirstuc/mfirstuc.sty
Package: mfirstuc 2021/10/15 v2.07 (NLCT)

(/usr/local/texlive/2022/texmf-dist/tex/latex/etoolbox/etoolbox.sty
Package: etoolbox 2020/10/05 v2.5k e-TeX tools for LaTeX (JAW)
\etb@tempcnta=\count280
)
\@glsmfirst=\toks25
\@glsmrest=\toks26
)
(/usr/local/texlive/2022/texmf-dist/tex/latex/textcase/textcase.sty
Package: textcase 2019/09/14 v1.00 Text only upper/lower case changing (DPC)
)
(/usr/local/texlive/2022/texmf-dist/tex/latex/xfor/xfor.sty
Package: xfor 2009/02/05 v1.05 (NLCT)
)
(/usr/local/texlive/2022/texmf-dist/tex/latex/datatool/datatool-base.sty
Package: datatool-base 2019/09/27 v2.32 (NLCT)

(/usr/local/texlive/2022/texmf-dist/tex/latex/amsmath/amsmath.sty
Package: amsmath 2021/10/15 v2.17l AMS math features
\@mathmargin=\skip65

For additional information on amsmath, use the `?' option.
(/usr/local/texlive/2022/texmf-dist/tex/latex/amsmath/amstext.sty
Package: amstext 2021/08/26 v2.01 AMS text

(/usr/local/texlive/2022/texmf-dist/tex/latex/amsmath/amsgen.sty
File: amsgen.sty 1999/11/30 v2.0 generic functions
\@emptytoks=\toks27
\ex@=\dimen170
))
(/usr/local/texlive/2022/texmf-dist/tex/latex/amsmath/amsbsy.sty
Package: amsbsy 1999/11/29 v1.2d Bold Symbols
\pmbraise@=\dimen171
)
(/usr/local/texlive/2022/texmf-dist/tex/latex/amsmath/amsopn.sty
Package: amsopn 2021/08/26 v2.02 operator names
)
\inf@bad=\count281
LaTeX Info: Redefining \frac on input line 234.
\uproot@=\count282
\leftroot@=\count283
LaTeX Info: Redefining \overline on input line 399.
\classnum@=\count284
\DOTSCASE@=\count285
LaTeX Info: Redefining \ldots on input line 496.
LaTeX Info: Redefining \dots on input line 499.
LaTeX Info: Redefining \cdots on input line 620.
\Mathstrutbox@=\box55
\strutbox@=\box56
\big@size=\dimen172
LaTeX Font Info:    Redeclaring font encoding OML on input line 743.
LaTeX Font Info:    Redeclaring font encoding OMS on input line 744.
\macc@depth=\count286
\c@MaxMatrixCols=\count287
\dotsspace@=\muskip17
\c@parentequation=\count288
\dspbrk@lvl=\count289
\tag@help=\toks28
\row@=\count290
\column@=\count291
\maxfields@=\count292
\andhelp@=\toks29
\eqnshift@=\dimen173
\alignsep@=\dimen174
\tagshift@=\dimen175
\tagwidth@=\dimen176
\totwidth@=\dimen177
\lineht@=\dimen178
\@envbody=\toks30
\multlinegap=\skip66
\multlinetaggap=\skip67
\mathdisplay@stack=\toks31
LaTeX Info: Redefining \[ on input line 2938.
LaTeX Info: Redefining \] on input line 2939.
)
(/usr/local/texlive/2022/texmf-dist/tex/latex/substr/substr.sty
Package: substr 2009/10/20 v1.2 Handle substrings
\c@su@anzahl=\count293
)
(/usr/local/texlive/2022/texmf-dist/tex/latex/datatool/datatool-fp.sty
Package: datatool-fp 2019/09/27 v2.32 (NLCT)

(/usr/local/texlive/2022/texmf-dist/tex/latex/fp/fp.sty
Package: fp 1995/04/02

`Fixed Point Package', Version 0.8, April 2, 1995 (C) Michael Mehlich
(/usr/local/texlive/2022/texmf-dist/tex/latex/fp/defpattern.sty
Package: defpattern 1994/10/12
\actioncount=\count294
)
(/usr/local/texlive/2022/texmf-dist/tex/latex/fp/fp-basic.sty
Package: fp-basic 1996/05/13
\FP@xs=\count295
\FP@xia=\count296
\FP@xib=\count297
\FP@xfa=\count298
\FP@xfb=\count299
\FP@rega=\count300
\FP@regb=\count301
\FP@regs=\count302
\FP@times=\count303
)
(/usr/local/texlive/2022/texmf-dist/tex/latex/fp/fp-addons.sty
Package: fp-addons 1995/03/15
)
(/usr/local/texlive/2022/texmf-dist/tex/latex/fp/fp-snap.sty
Package: fp-snap 1995/04/05
)
(/usr/local/texlive/2022/texmf-dist/tex/latex/fp/fp-exp.sty
Package: fp-exp 1995/04/03
)
(/usr/local/texlive/2022/texmf-dist/tex/latex/fp/fp-trigo.sty
Package: fp-trigo 1995/04/14
)
(/usr/local/texlive/2022/texmf-dist/tex/latex/fp/fp-pas.sty
Package: fp-pas 1994/08/29
)
(/usr/local/texlive/2022/texmf-dist/tex/latex/fp/fp-random.sty
Package: fp-random 1995/02/23
\FPseed=\count304
)
(/usr/local/texlive/2022/texmf-dist/tex/latex/fp/fp-eqn.sty
Package: fp-eqn 1995/04/03
)
(/usr/local/texlive/2022/texmf-dist/tex/latex/fp/fp-upn.sty
Package: fp-upn 1996/10/21
)
(/usr/local/texlive/2022/texmf-dist/tex/latex/fp/fp-eval.sty
Package: fp-eval 1995/04/03
)))
\@dtl@toks=\toks32
\@dtl@tmpcount=\count305
\dtl@tmplength=\skip68
\dtl@sortresult=\count306
\@dtl@numgrpsepcount=\count307
\@dtl@datatype=\count308
\dtl@codeA=\count309
\dtl@codeB=\count310
\@dtl@foreach@level=\count311
)
(/usr/local/texlive/2022/texmf-dist/tex/latex/glossaries/base/glossaries-compat
ible-307.sty
Package: glossaries-compatible-307 2021/11/01 v4.49 (NLCT)
)
(/usr/local/texlive/2022/texmf-dist/tex/latex/tracklang/tracklang.sty
Package: tracklang 2020/06/30 v1.5 (NLCT) Track Languages

(/usr/local/texlive/2022/texmf-dist/tex/generic/tracklang/tracklang.tex))
(/usr/local/texlive/2022/texmf-dist/tex/latex/translator/translator.sty
Package: translator 2021-05-31 v1.12d Easy translation of strings in LaTeX
)
(/usr/local/texlive/2022/texmf-dist/tex/latex/glossaries-english/glossaries-eng
lish.ldf
File: glossaries-english.ldf 2014/11/23 v1.0
)
\gls@level=\count312
\@gls@tmpb=\toks33
\gls@tmplen=\skip69
\glskeylisttok=\toks34
\glslabeltok=\toks35
\glsshorttok=\toks36
\glslongtok=\toks37

(/usr/local/texlive/2022/texmf-dist/tex/latex/glossaries/styles/glossary-hypern
av.sty
Package: glossary-hypernav 2021/11/01 v4.49 (NLCT)
)
(/usr/local/texlive/2022/texmf-dist/tex/latex/glossaries/styles/glossary-list.s
ty
Package: glossary-list 2021/11/01 v4.49 (NLCT)
\glslistdottedwidth=\skip70
)
(/usr/local/texlive/2022/texmf-dist/tex/latex/glossaries/styles/glossary-long.s
ty
Package: glossary-long 2021/11/01 v4.49 (NLCT)
 (/usr/local/texlive/2022/texmf-dist/tex/latex/tools/longtable.sty
Package: longtable 2021-09-01 v4.17 Multi-page Table package (DPC)
\LTleft=\skip71
\LTright=\skip72
\LTpre=\skip73
\LTpost=\skip74
\LTchunksize=\count313
\LTcapwidth=\dimen179
\LT@head=\box57
\LT@firsthead=\box58
\LT@foot=\box59
\LT@lastfoot=\box60
\LT@gbox=\box61
\LT@cols=\count314
\LT@rows=\count315
\c@LT@tables=\count316
\c@LT@chunks=\count317
\LT@p@ftn=\toks38
)
\glsdescwidth=\skip75
\glspagelistwidth=\skip76
)
(/usr/local/texlive/2022/texmf-dist/tex/latex/glossaries/styles/glossary-super.
sty
Package: glossary-super 2021/11/01 v4.49 (NLCT)
 (/usr/local/texlive/2022/texmf-dist/tex/latex/supertabular/supertabular.sty
Package: supertabular 2020/02/02 v4.1g the supertabular environment
\c@tracingst=\count318
\ST@wd=\dimen180
\ST@rightskip=\skip77
\ST@leftskip=\skip78
\ST@parfillskip=\skip79
\ST@pageleft=\dimen181
\ST@headht=\dimen182
\ST@tailht=\dimen183
\ST@pagesofar=\dimen184
\ST@pboxht=\dimen185
\ST@lineht=\dimen186
\ST@prevht=\dimen187
\ST@toadd=\dimen188
\ST@dimen=\dimen189
\ST@pbox=\box62
))
(/usr/local/texlive/2022/texmf-dist/tex/latex/glossaries/styles/glossary-tree.s
ty
Package: glossary-tree 2021/11/01 v4.49 (NLCT)
\glstreeindent=\skip80
)) (/usr/local/texlive/2022/texmf-dist/tex/latex/wrapfig/wrapfig.sty
\wrapoverhang=\dimen190
\WF@size=\dimen191
\c@WF@wrappedlines=\count319
\WF@box=\box63
\WF@everypar=\toks39
Package: wrapfig 2003/01/31  v 3.6
)
(/usr/local/texlive/2022/texmf-dist/tex/latex/caption/subcaption.sty
Package: subcaption 2022/01/07 v1.5 Sub-captions (AR)
\c@subfigure=\count320
\c@subtable=\count321
)
(/usr/local/texlive/2022/texmf-dist/tex/latex/enumitem/enumitem.sty
Package: enumitem 2019/06/20 v3.9 Customized lists
\labelindent=\skip81
\enit@outerparindent=\dimen192
\enit@toks=\toks40
\enit@inbox=\box64
\enit@count@id=\count322
\enitdp@description=\count323
)
(/usr/local/texlive/2022/texmf-dist/tex/latex/listings/listings.sty
\lst@mode=\count324
\lst@gtempboxa=\box65
\lst@token=\toks41
\lst@length=\count325
\lst@currlwidth=\dimen193
\lst@column=\count326
\lst@pos=\count327
\lst@lostspace=\dimen194
\lst@width=\dimen195
\lst@newlines=\count328
\lst@lineno=\count329
\lst@maxwidth=\dimen196

(/usr/local/texlive/2022/texmf-dist/tex/latex/listings/lstmisc.sty
File: lstmisc.sty 2020/03/24 1.8d (Carsten Heinz)
\c@lstnumber=\count330
\lst@skipnumbers=\count331
\lst@framebox=\box66
)
(/usr/local/texlive/2022/texmf-dist/tex/latex/listings/listings.cfg
File: listings.cfg 2020/03/24 1.8d listings configuration
))
Package: listings 2020/03/24 1.8d (Carsten Heinz)

(/usr/local/texlive/2022/texmf-dist/tex/latex/dblfloatfix/dblfloatfix.sty
Package: dblfloatfix 2012/12/31 v1.0a (JAW)

(/usr/local/texlive/2022/texmf-dist/tex/latex/base/fixltx2e.sty
Package: fixltx2e 2016/12/29 v2.1a fixes to LaTeX (obsolete)
Applying: [2015/01/01] Old fixltx2e package on input line 46.


Package fixltx2e Warning: fixltx2e is not required with releases after 2015
(fixltx2e)                All fixes are now in the LaTeX kernel.
(fixltx2e)                See the latexrelease package for details.

Already applied: [0000/00/00] Old fixltx2e package on input line 53.
)
\@dblbotnum=\count332
\c@dblbotnumber=\count333
) (/usr/local/texlive/2022/texmf-dist/tex/latex/chemmacros/chemmacros.sty
(/usr/local/texlive/2022/texmf-dist/tex/latex/l3packages/l3keys2e/l3keys2e.sty
(/usr/local/texlive/2022/texmf-dist/tex/latex/l3kernel/expl3.sty
Package: expl3 2022-06-02 L3 programming layer (loader) 

(/usr/local/texlive/2022/texmf-dist/tex/latex/l3backend/l3backend-pdftex.def
File: l3backend-pdftex.def 2022-04-20 L3 backend support: PDF output (pdfTeX)
\l__color_backend_stack_int=\count334
\l__pdf_internal_box=\box67
))
Package: l3keys2e 2022-05-30 LaTeX2e option processing using LaTeX3 keys
)
Package: chemmacros 2022/03/11 v6.2a comprehensive support for typesetting chem
istry documents (CN & SK)
\l__chemmacros_tmpa_dim=\dimen197
\l__chemmacros_tmpb_dim=\dimen198
\l__chemmacros_tmpc_dim=\dimen199
\l__chemmacros_tmpa_int=\count335
\l__chemmacros_tmpb_int=\count336
\l__chemmacros_tmpc_int=\count337
\l__chemmacros_tmpa_box=\box68
\l__chemmacros_tmpb_box=\box69
\l__chemmacros_tmpc_box=\box70
Loading the chemmacros module `base' ...
Loading the chemmacros module `base' ...
(/usr/local/texlive/2022/texmf-dist/tex/latex/tools/bm.sty
Package: bm 2021/04/25 v1.2e Bold Symbol Support (DPC/FMi)
Package bm Info: No bold for \OT1/ztmcm/m/n, using \pmb.
Package bm Info: No bold for \OML/ztmcm/m/it, using \pmb.
Package bm Info: No bold for \OMS/ztmcm/m/n, using \pmb.
Package bm Info: No bold for \OMX/ztmcm/m/n, using \pmb.
Package bm Info: No bold for \U/msa/m/n, using \pmb.
Package bm Info: No bold for \U/msb/m/n, using \pmb.
Package bm Info: No bold for \OT1/ptm/bx/n, using \pmb.
Package bm Info: No bold for \OT1/ptm/m/it, using \pmb.
)
Loading the chemmacros module `errorcheck' ...

Loading the chemmacros module `errorcheck' ...
Loading the chemmacros module `lang' ...
Loading the chemmacros module `lang' ...
(/usr/local/texlive/2022/texmf-dist/tex/latex/translations/translations.sty
Package: translations 2022/02/05 v1.12 internationalization of LaTeX2e packages
 (CN)
)
Loading the chemmacros module `greek' ...

Loading the chemmacros module `greek' ...
(/usr/local/texlive/2022/texmf-dist/tex/latex/chemgreek/chemgreek.sty
(/usr/local/texlive/2022/texmf-dist/tex/latex/l3packages/xparse/xparse.sty
Package: xparse 2022-05-30 L3 Experimental document command parser
)
Package: chemgreek 2020/01/16 v1.1a interface for upright Greek letters for use
 in chemistry (CN)
\l__chemgreek_tmpa_int=\count338
\g__chemgreek_tmpa_int=\count339
)
Loading the chemmacros module `formula' ...

Loading the chemmacros module `formula' ...
Loading the chemmacros module `charges' ...
Loading the chemmacros module `charges' ...
Loading the chemmacros module `acid-base' ...
Loading the chemmacros module `acid-base' ...
Loading the chemmacros module `symbols' ...
Loading the chemmacros module `symbols' ...
Loading the chemmacros module `particles' ...
Loading the chemmacros module `particles' ...
\l__chemmacros_nucleophile_dim=\dimen256
Loading the chemmacros module `phases' ...
Loading the chemmacros module `phases' ...
\l__chemmacros_phases_space_dim=\dimen257
Loading the chemmacros module `nomenclature' ...
Loading the chemmacros module `nomenclature' ...
\l__chemmacros_cip_kern_dim=\dimen258
\l__chemmacros_iupac_hyphen_pre_dim=\dimen259
\l__chemmacros_iupac_hyphen_post_dim=\dimen260
\l__chemmacros_iupac_break_dim=\dimen261
\l__chemmacros_iupac_break_skip=\skip82
Loading the chemmacros module `tikz' ...
Loading the chemmacros module `tikz' ...
(/usr/local/texlive/2022/texmf-dist/tex/latex/pgf/frontendlayer/tikz.sty
(/usr/local/texlive/2022/texmf-dist/tex/latex/pgf/basiclayer/pgf.sty
(/usr/local/texlive/2022/texmf-dist/tex/latex/pgf/utilities/pgfrcs.sty
(/usr/local/texlive/2022/texmf-dist/tex/generic/pgf/utilities/pgfutil-common.te
x
\pgfutil@everybye=\toks42
\pgfutil@tempdima=\dimen262
\pgfutil@tempdimb=\dimen263

(/usr/local/texlive/2022/texmf-dist/tex/generic/pgf/utilities/pgfutil-common-li
sts.tex))
(/usr/local/texlive/2022/texmf-dist/tex/generic/pgf/utilities/pgfutil-latex.def
\pgfutil@abb=\box71
) (/usr/local/texlive/2022/texmf-dist/tex/generic/pgf/utilities/pgfrcs.code.tex
(/usr/local/texlive/2022/texmf-dist/tex/generic/pgf/pgf.revision.tex)
Package: pgfrcs 2021/05/15 v3.1.9a (3.1.9a)
))
Package: pgf 2021/05/15 v3.1.9a (3.1.9a)

(/usr/local/texlive/2022/texmf-dist/tex/latex/pgf/basiclayer/pgfcore.sty
(/usr/local/texlive/2022/texmf-dist/tex/latex/pgf/systemlayer/pgfsys.sty
(/usr/local/texlive/2022/texmf-dist/tex/generic/pgf/systemlayer/pgfsys.code.tex
Package: pgfsys 2021/05/15 v3.1.9a (3.1.9a)
(/usr/local/texlive/2022/texmf-dist/tex/generic/pgf/utilities/pgfkeys.code.tex
\pgfkeys@pathtoks=\toks43
\pgfkeys@temptoks=\toks44

(/usr/local/texlive/2022/texmf-dist/tex/generic/pgf/utilities/pgfkeysfiltered.c
ode.tex
\pgfkeys@tmptoks=\toks45
))
\pgf@x=\dimen264
\pgf@y=\dimen265
\pgf@xa=\dimen266
\pgf@ya=\dimen267
\pgf@xb=\dimen268
\pgf@yb=\dimen269
\pgf@xc=\dimen270
\pgf@yc=\dimen271
\pgf@xd=\dimen272
\pgf@yd=\dimen273
\w@pgf@writea=\write3
\r@pgf@reada=\read3
\c@pgf@counta=\count340
\c@pgf@countb=\count341
\c@pgf@countc=\count342
\c@pgf@countd=\count343
\t@pgf@toka=\toks46
\t@pgf@tokb=\toks47
\t@pgf@tokc=\toks48
\pgf@sys@id@count=\count344

(/usr/local/texlive/2022/texmf-dist/tex/generic/pgf/systemlayer/pgf.cfg
File: pgf.cfg 2021/05/15 v3.1.9a (3.1.9a)
)
Driver file for pgf: pgfsys-pdftex.def

(/usr/local/texlive/2022/texmf-dist/tex/generic/pgf/systemlayer/pgfsys-pdftex.d
ef
File: pgfsys-pdftex.def 2021/05/15 v3.1.9a (3.1.9a)

(/usr/local/texlive/2022/texmf-dist/tex/generic/pgf/systemlayer/pgfsys-common-p
df.def
File: pgfsys-common-pdf.def 2021/05/15 v3.1.9a (3.1.9a)
)))
(/usr/local/texlive/2022/texmf-dist/tex/generic/pgf/systemlayer/pgfsyssoftpath.
code.tex
File: pgfsyssoftpath.code.tex 2021/05/15 v3.1.9a (3.1.9a)
\pgfsyssoftpath@smallbuffer@items=\count345
\pgfsyssoftpath@bigbuffer@items=\count346
)
(/usr/local/texlive/2022/texmf-dist/tex/generic/pgf/systemlayer/pgfsysprotocol.
code.tex
File: pgfsysprotocol.code.tex 2021/05/15 v3.1.9a (3.1.9a)
))
(/usr/local/texlive/2022/texmf-dist/tex/generic/pgf/basiclayer/pgfcore.code.tex
Package: pgfcore 2021/05/15 v3.1.9a (3.1.9a)
(/usr/local/texlive/2022/texmf-dist/tex/generic/pgf/math/pgfmath.code.tex
(/usr/local/texlive/2022/texmf-dist/tex/generic/pgf/math/pgfmathcalc.code.tex
(/usr/local/texlive/2022/texmf-dist/tex/generic/pgf/math/pgfmathutil.code.tex)
(/usr/local/texlive/2022/texmf-dist/tex/generic/pgf/math/pgfmathparser.code.tex
\pgfmath@dimen=\dimen274
\pgfmath@count=\count347
\pgfmath@box=\box72
\pgfmath@toks=\toks49
\pgfmath@stack@operand=\toks50
\pgfmath@stack@operation=\toks51
)
(/usr/local/texlive/2022/texmf-dist/tex/generic/pgf/math/pgfmathfunctions.code.
tex
(/usr/local/texlive/2022/texmf-dist/tex/generic/pgf/math/pgfmathfunctions.basic
.code.tex)
(/usr/local/texlive/2022/texmf-dist/tex/generic/pgf/math/pgfmathfunctions.trigo
nometric.code.tex)
(/usr/local/texlive/2022/texmf-dist/tex/generic/pgf/math/pgfmathfunctions.rando
m.code.tex)
(/usr/local/texlive/2022/texmf-dist/tex/generic/pgf/math/pgfmathfunctions.compa
rison.code.tex)
(/usr/local/texlive/2022/texmf-dist/tex/generic/pgf/math/pgfmathfunctions.base.
code.tex)
(/usr/local/texlive/2022/texmf-dist/tex/generic/pgf/math/pgfmathfunctions.round
.code.tex)
(/usr/local/texlive/2022/texmf-dist/tex/generic/pgf/math/pgfmathfunctions.misc.
code.tex)
(/usr/local/texlive/2022/texmf-dist/tex/generic/pgf/math/pgfmathfunctions.integ
erarithmetics.code.tex)))
(/usr/local/texlive/2022/texmf-dist/tex/generic/pgf/math/pgfmathfloat.code.tex
\c@pgfmathroundto@lastzeros=\count348
)) (/usr/local/texlive/2022/texmf-dist/tex/generic/pgf/math/pgfint.code.tex)
(/usr/local/texlive/2022/texmf-dist/tex/generic/pgf/basiclayer/pgfcorepoints.co
de.tex
File: pgfcorepoints.code.tex 2021/05/15 v3.1.9a (3.1.9a)
\pgf@picminx=\dimen275
\pgf@picmaxx=\dimen276
\pgf@picminy=\dimen277
\pgf@picmaxy=\dimen278
\pgf@pathminx=\dimen279
\pgf@pathmaxx=\dimen280
\pgf@pathminy=\dimen281
\pgf@pathmaxy=\dimen282
\pgf@xx=\dimen283
\pgf@xy=\dimen284
\pgf@yx=\dimen285
\pgf@yy=\dimen286
\pgf@zx=\dimen287
\pgf@zy=\dimen288
)
(/usr/local/texlive/2022/texmf-dist/tex/generic/pgf/basiclayer/pgfcorepathconst
ruct.code.tex
File: pgfcorepathconstruct.code.tex 2021/05/15 v3.1.9a (3.1.9a)
\pgf@path@lastx=\dimen289
\pgf@path@lasty=\dimen290
)
(/usr/local/texlive/2022/texmf-dist/tex/generic/pgf/basiclayer/pgfcorepathusage
.code.tex
File: pgfcorepathusage.code.tex 2021/05/15 v3.1.9a (3.1.9a)
\pgf@shorten@end@additional=\dimen291
\pgf@shorten@start@additional=\dimen292
)
(/usr/local/texlive/2022/texmf-dist/tex/generic/pgf/basiclayer/pgfcorescopes.co
de.tex
File: pgfcorescopes.code.tex 2021/05/15 v3.1.9a (3.1.9a)
\pgfpic=\box73
\pgf@hbox=\box74
\pgf@layerbox@main=\box75
\pgf@picture@serial@count=\count349
)
(/usr/local/texlive/2022/texmf-dist/tex/generic/pgf/basiclayer/pgfcoregraphicst
ate.code.tex
File: pgfcoregraphicstate.code.tex 2021/05/15 v3.1.9a (3.1.9a)
\pgflinewidth=\dimen293
)
(/usr/local/texlive/2022/texmf-dist/tex/generic/pgf/basiclayer/pgfcoretransform
ations.code.tex
File: pgfcoretransformations.code.tex 2021/05/15 v3.1.9a (3.1.9a)
\pgf@pt@x=\dimen294
\pgf@pt@y=\dimen295
\pgf@pt@temp=\dimen296
)
(/usr/local/texlive/2022/texmf-dist/tex/generic/pgf/basiclayer/pgfcorequick.cod
e.tex
File: pgfcorequick.code.tex 2021/05/15 v3.1.9a (3.1.9a)
)
(/usr/local/texlive/2022/texmf-dist/tex/generic/pgf/basiclayer/pgfcoreobjects.c
ode.tex
File: pgfcoreobjects.code.tex 2021/05/15 v3.1.9a (3.1.9a)
)
(/usr/local/texlive/2022/texmf-dist/tex/generic/pgf/basiclayer/pgfcorepathproce
ssing.code.tex
File: pgfcorepathprocessing.code.tex 2021/05/15 v3.1.9a (3.1.9a)
)
(/usr/local/texlive/2022/texmf-dist/tex/generic/pgf/basiclayer/pgfcorearrows.co
de.tex
File: pgfcorearrows.code.tex 2021/05/15 v3.1.9a (3.1.9a)
\pgfarrowsep=\dimen297
)
(/usr/local/texlive/2022/texmf-dist/tex/generic/pgf/basiclayer/pgfcoreshade.cod
e.tex
File: pgfcoreshade.code.tex 2021/05/15 v3.1.9a (3.1.9a)
\pgf@max=\dimen298
\pgf@sys@shading@range@num=\count350
\pgf@shadingcount=\count351
)
(/usr/local/texlive/2022/texmf-dist/tex/generic/pgf/basiclayer/pgfcoreimage.cod
e.tex
File: pgfcoreimage.code.tex 2021/05/15 v3.1.9a (3.1.9a)

(/usr/local/texlive/2022/texmf-dist/tex/generic/pgf/basiclayer/pgfcoreexternal.
code.tex
File: pgfcoreexternal.code.tex 2021/05/15 v3.1.9a (3.1.9a)
\pgfexternal@startupbox=\box76
))
(/usr/local/texlive/2022/texmf-dist/tex/generic/pgf/basiclayer/pgfcorelayers.co
de.tex
File: pgfcorelayers.code.tex 2021/05/15 v3.1.9a (3.1.9a)
)
(/usr/local/texlive/2022/texmf-dist/tex/generic/pgf/basiclayer/pgfcoretranspare
ncy.code.tex
File: pgfcoretransparency.code.tex 2021/05/15 v3.1.9a (3.1.9a)
)
(/usr/local/texlive/2022/texmf-dist/tex/generic/pgf/basiclayer/pgfcorepatterns.
code.tex
File: pgfcorepatterns.code.tex 2021/05/15 v3.1.9a (3.1.9a)
)
(/usr/local/texlive/2022/texmf-dist/tex/generic/pgf/basiclayer/pgfcorerdf.code.
tex
File: pgfcorerdf.code.tex 2021/05/15 v3.1.9a (3.1.9a)
)))
(/usr/local/texlive/2022/texmf-dist/tex/generic/pgf/modules/pgfmoduleshapes.cod
e.tex
File: pgfmoduleshapes.code.tex 2021/05/15 v3.1.9a (3.1.9a)
\pgfnodeparttextbox=\box77
)
(/usr/local/texlive/2022/texmf-dist/tex/generic/pgf/modules/pgfmoduleplot.code.
tex
File: pgfmoduleplot.code.tex 2021/05/15 v3.1.9a (3.1.9a)
)
(/usr/local/texlive/2022/texmf-dist/tex/latex/pgf/compatibility/pgfcomp-version
-0-65.sty
Package: pgfcomp-version-0-65 2021/05/15 v3.1.9a (3.1.9a)
\pgf@nodesepstart=\dimen299
\pgf@nodesepend=\dimen300
)
(/usr/local/texlive/2022/texmf-dist/tex/latex/pgf/compatibility/pgfcomp-version
-1-18.sty
Package: pgfcomp-version-1-18 2021/05/15 v3.1.9a (3.1.9a)
))
(/usr/local/texlive/2022/texmf-dist/tex/latex/pgf/utilities/pgffor.sty
(/usr/local/texlive/2022/texmf-dist/tex/latex/pgf/utilities/pgfkeys.sty
(/usr/local/texlive/2022/texmf-dist/tex/generic/pgf/utilities/pgfkeys.code.tex)
) (/usr/local/texlive/2022/texmf-dist/tex/latex/pgf/math/pgfmath.sty
(/usr/local/texlive/2022/texmf-dist/tex/generic/pgf/math/pgfmath.code.tex))
(/usr/local/texlive/2022/texmf-dist/tex/generic/pgf/utilities/pgffor.code.tex
Package: pgffor 2021/05/15 v3.1.9a (3.1.9a)

(/usr/local/texlive/2022/texmf-dist/tex/generic/pgf/math/pgfmath.code.tex)
\pgffor@iter=\dimen301
\pgffor@skip=\dimen302
\pgffor@stack=\toks52
\pgffor@toks=\toks53
))
(/usr/local/texlive/2022/texmf-dist/tex/generic/pgf/frontendlayer/tikz/tikz.cod
e.tex
Package: tikz 2021/05/15 v3.1.9a (3.1.9a)

(/usr/local/texlive/2022/texmf-dist/tex/generic/pgf/libraries/pgflibraryplothan
dlers.code.tex
File: pgflibraryplothandlers.code.tex 2021/05/15 v3.1.9a (3.1.9a)
\pgf@plot@mark@count=\count352
\pgfplotmarksize=\dimen303
)
\tikz@lastx=\dimen304
\tikz@lasty=\dimen305
\tikz@lastxsaved=\dimen306
\tikz@lastysaved=\dimen307
\tikz@lastmovetox=\dimen308
\tikz@lastmovetoy=\dimen309
\tikzleveldistance=\dimen310
\tikzsiblingdistance=\dimen311
\tikz@figbox=\box78
\tikz@figbox@bg=\box79
\tikz@tempbox=\box80
\tikz@tempbox@bg=\box81
\tikztreelevel=\count353
\tikznumberofchildren=\count354
\tikznumberofcurrentchild=\count355
\tikz@fig@count=\count356

(/usr/local/texlive/2022/texmf-dist/tex/generic/pgf/modules/pgfmodulematrix.cod
e.tex
File: pgfmodulematrix.code.tex 2021/05/15 v3.1.9a (3.1.9a)
\pgfmatrixcurrentrow=\count357
\pgfmatrixcurrentcolumn=\count358
\pgf@matrix@numberofcolumns=\count359
)
\tikz@expandcount=\count360

(/usr/local/texlive/2022/texmf-dist/tex/generic/pgf/frontendlayer/tikz/librarie
s/tikzlibrarytopaths.code.tex
File: tikzlibrarytopaths.code.tex 2021/05/15 v3.1.9a (3.1.9a)
)))
(/usr/local/texlive/2022/texmf-dist/tex/generic/pgf/frontendlayer/tikz/librarie
s/tikzlibrarycalc.code.tex
File: tikzlibrarycalc.code.tex 2021/05/15 v3.1.9a (3.1.9a)
)
(/usr/local/texlive/2022/texmf-dist/tex/generic/pgf/frontendlayer/tikz/librarie
s/tikzlibrarydecorations.pathmorphing.code.tex
(/usr/local/texlive/2022/texmf-dist/tex/generic/pgf/frontendlayer/tikz/librarie
s/tikzlibrarydecorations.code.tex
(/usr/local/texlive/2022/texmf-dist/tex/generic/pgf/modules/pgfmoduledecoration
s.code.tex
\pgfdecoratedcompleteddistance=\dimen312
\pgfdecoratedremainingdistance=\dimen313
\pgfdecoratedinputsegmentcompleteddistance=\dimen314
\pgfdecoratedinputsegmentremainingdistance=\dimen315
\pgf@decorate@distancetomove=\dimen316
\pgf@decorate@repeatstate=\count361
\pgfdecorationsegmentamplitude=\dimen317
\pgfdecorationsegmentlength=\dimen318
)
\tikz@lib@dec@box=\box82
)
(/usr/local/texlive/2022/texmf-dist/tex/generic/pgf/libraries/decorations/pgfli
brarydecorations.pathmorphing.code.tex))
\l__chemmacros_el_length_dim=\dimen319
Loading the chemmacros module `isotopes' ...

Loading the chemmacros module `isotopes' ...
(/usr/local/texlive/2022/texmf-dist/tex/latex/elements/elements.sty
Package: elements 2022/01/29 v0.4 properties of chemical elements
\c@@elements@orbital@type=\count362
\c@@elements@shell@number=\count363
)
Loading the chemmacros module `mechanisms' ...

Loading the chemmacros module `mechanisms' ...
Loading the chemmacros module `newman' ...
Loading the chemmacros module `newman' ...
Loading the chemmacros module `orbital' ...
Loading the chemmacros module `orbital' ...
Loading the chemmacros module `polymers' ...
Loading the chemmacros module `polymers' ...
\l__chemmacros_polymer_delimiter_height_dim=\dimen320
\l__chemmacros_polymer_delimiter_depth_dim=\dimen321
Loading the chemmacros module `reactions' ...
Loading the chemmacros module `reactions' ...
\c@reaction=\count364
(/usr/local/texlive/2022/texmf-dist/tex/latex/mathtools/mathtools.sty
Package: mathtools 2022/02/07 v1.28a mathematical typesetting tools

(/usr/local/texlive/2022/texmf-dist/tex/latex/tools/calc.sty
Package: calc 2017/05/25 v4.3 Infix arithmetic (KKT,FJ)
\calc@Acount=\count365
\calc@Bcount=\count366
\calc@Adimen=\dimen322
\calc@Bdimen=\dimen323
\calc@Askip=\skip83
\calc@Bskip=\skip84
LaTeX Info: Redefining \setlength on input line 80.
LaTeX Info: Redefining \addtolength on input line 81.
\calc@Ccount=\count367
\calc@Cskip=\skip85
)
(/usr/local/texlive/2022/texmf-dist/tex/latex/mathtools/mhsetup.sty
Package: mhsetup 2021/03/18 v1.4 programming setup (MH)
)
\g_MT_multlinerow_int=\count368
\l_MT_multwidth_dim=\dimen324
\origjot=\skip86
\l_MT_shortvdotswithinadjustabove_dim=\dimen325
\l_MT_shortvdotswithinadjustbelow_dim=\dimen326
\l_MT_above_intertext_sep=\dimen327
\l_MT_below_intertext_sep=\dimen328
\l_MT_above_shortintertext_sep=\dimen329
\l_MT_below_shortintertext_sep=\dimen330
\xmathstrut@box=\box83
\xmathstrut@dim=\dimen331
)
Loading the chemmacros module `redox' ...

Loading the chemmacros module `redox' ...
(/usr/local/texlive/2022/texmf-dist/tex/latex/relsize/relsize.sty
Package: relsize 2013/03/29 ver 4.1
)
\l__chemmacros_ox_number_int=\count369
\l__chemmacros_redox_sep_dim=\dimen332
\l__chemmacros_redox_sep_default_dim=\dimen333
\l__chemmacros_redox_dist_dim=\dimen334
Loading the chemmacros module `xfrac' ...

Loading the chemmacros module `xfrac' ...
(/usr/local/texlive/2022/texmf-dist/tex/latex/l3packages/xfrac/xfrac.sty
(/usr/local/texlive/2022/texmf-dist/tex/latex/base/textcomp.sty
Package: textcomp 2020/02/02 v2.0n Standard LaTeX package
)
(/usr/local/texlive/2022/texmf-dist/tex/latex/l3packages/xtemplate/xtemplate.st
y
Package: xtemplate 2022-05-30 L3 Experimental prototype document functions
\l__xtemplate_tmp_dim=\dimen335
\l__xtemplate_tmp_int=\count370
\l__xtemplate_tmp_muskip=\muskip18
\l__xtemplate_tmp_skip=\skip87
)
Package: xfrac 2022-05-30 L3 Experimental split-level fractions
\l__xfrac_slash_box=\box84
\l__xfrac_tmp_box=\box85
\l__xfrac_denominator_bot_sep_dim=\dimen336
\l__xfrac_numerator_bot_sep_dim=\dimen337
\l__xfrac_numerator_top_sep_dim=\dimen338
\l__xfrac_slash_left_sep_dim=\dimen339
\l__xfrac_slash_right_sep_dim=\dimen340
\l__xfrac_slash_left_muskip=\muskip19
\l__xfrac_slash_right_muskip=\muskip20

Package xtemplate Info: Declaring object type 'xfrac' taking 3 argument(s) on
(xtemplate)             line 80.

)
Loading the chemmacros module `scheme' ...

Loading the chemmacros module `scheme' ...
(/usr/local/texlive/2022/texmf-dist/tex/latex/chemnum/chemnum.sty
Package: chemnum 2021/01/21 v1.3a a comprehensive approach for the numbering of
 chemical compounds (CN)

(/usr/local/texlive/2022/texmf-dist/tex/latex/psfrag/psfrag.sty
Package: psfrag 1998/04/11 v3.04 PSfrag (MCG)
\pfg@pcount=\count371
\pfg@scount=\count372
\pfg@temp=\write4
)
\l__chemnum_tmpa_int=\count373
\l__chemnum_tmpb_int=\count374
\l__chemnum_tmpc_int=\count375
\c@cmpdmain=\count376
\g__chemnum_main_int=\count377
\l__chemnum_compound_replace_int=\count378
)
Loading the chemmacros module `spectroscopy' ...

Loading the chemmacros module `spectroscopy' ...
(/usr/local/texlive/2022/texmf-dist/tex/latex/siunitx/siunitx.sty
Package: siunitx 2022-05-31 v3.1.2 A comprehensive (SI) units package
\l__siunitx_angle_tmp_dim=\dimen341
\l__siunitx_angle_marker_box=\box86
\l__siunitx_angle_unit_box=\box87
\l__siunitx_compound_count_int=\count379
\l__siunitx_number_exponent_fixed_int=\count380
\l__siunitx_number_min_decimal_int=\count381
\l__siunitx_number_min_integer_int=\count382
\l__siunitx_number_round_precision_int=\count383
\l__siunitx_number_group_first_int=\count384
\l__siunitx_number_group_size_int=\count385
\l__siunitx_number_group_minimum_int=\count386
\l__siunitx_table_tmp_box=\box88
\l__siunitx_table_tmp_dim=\dimen342
\l__siunitx_table_column_width_dim=\dimen343
\l__siunitx_table_integer_box=\box89
\l__siunitx_table_decimal_box=\box90
\l__siunitx_table_before_box=\box91
\l__siunitx_table_after_box=\box92
\l__siunitx_table_before_dim=\dimen344
\l__siunitx_table_carry_dim=\dimen345
\l__siunitx_unit_tmp_int=\count387
\l__siunitx_unit_position_int=\count388
\l__siunitx_unit_total_int=\count389
)
\l__chemmacros_nmr_space_skip=\skip88
Loading the chemmacros module `thermodynamics' ...

Loading the chemmacros module `thermodynamics' ...
Loading the chemmacros module `units' ...
Loading the chemmacros module `units' ...
Loading the chemmacros module `reactants' ...
Loading the chemmacros module `reactants' ...
Loading the chemmacros module `translations' ...
Loading the chemmacros module `translations' ...
) (/usr/local/texlive/2022/texmf-dist/tex/latex/mhchem/mhchem.sty
Package: mhchem 2021/12/31 v4.09 for typesetting chemical formulae
\l__mhchem_ce_distanceFromLastComma_int=\count390
\__mhchem_arrow_extPgfLength_skip=\skip89
\mhchem@minispace@tmp=\skip90
\mhchem@minibackspace@tmp=\skip91
\mhchem@bondwidth=\skip92
\mhchem@bondheight=\skip93
\mhchem@smallbondwidth@tmpA=\skip94
\mhchem@smallbondwidth@tmpB=\skip95
\mhchem@smallbondwidth=\skip96
\mhchem@bondtmp@minussidebearingleft=\skip97
\mhchem@bondtmp@minussidebearingright=\skip98
\l__mhchem_option_version_int=\count391
\mhchem@option@minusmathsidebearingleft=\dimen346
\mhchem@option@minusmathsidebearingright=\dimen347
\mhchem@option@minustextsidebearingleft=\dimen348
\mhchem@option@minustextsidebearingright=\dimen349
)

Package chemmacros Warning: The module mechanism has changed with v6!
(chemmacros)                =========================================
(chemmacros)                * All modules have been integrated into 
(chemmacros)                the main package and thus are preloaded 
(chemmacros)                already (unless you have loaded 
(chemmacros)                `chemmacros' with the `minimal' option).
(chemmacros)                * The new default corresponds to the 
(chemmacros)                earlier setting `modules=all'.


Package chemmacros Warning: `modules' is a load-time option!
(chemmacros)                You cannot set it with \chemsetup!
(chemmacros)                You need to use \usepackage[modules]{chemmacros}.

(/usr/local/texlive/2022/texmf-dist/tex/latex/was/gensymb.sty
Package: gensymb 2003/07/02 v1.0 (WaS)
)
(/usr/local/texlive/2022/texmf-dist/tex/latex/overpic/overpic.sty
Package: overpic 2020/02/22 1.3 picture overlays (RN)

(/usr/local/texlive/2022/texmf-dist/tex/latex/eepic/epic.sty
Enhancements to Picture Environment. Version 1.2 - Released June 1, 1986
\@@multicnt=\count392
\d@lta=\count393
\@delta=\dimen350
\@@delta=\dimen351
\@gridcnt=\count394
\@joinkind=\count395
\@dotgap=\dimen352
\@ddotgap=\dimen353
\@x@diff=\count396
\@y@diff=\count397
\x@diff=\dimen354
\y@diff=\dimen355
\@dotbox=\box93
\num@segments=\count398
\num@segmentsi=\count399
\@datafile=\read4
)
\OVP@box=\box94
)
\c@rxnum=\count400

Package chemmacros Info: Using float defining method `float'.

\@float@every@scheme=\toks54
\c@scheme=\count401
 (./Lopez.esa.2025a.si.aux)
\openout1 = `Lopez.esa.2025a.si.aux'.

LaTeX Font Info:    Checking defaults for OML/cmm/m/it on input line 97.
LaTeX Font Info:    ... okay on input line 97.
LaTeX Font Info:    Checking defaults for OMS/cmsy/m/n on input line 97.
LaTeX Font Info:    ... okay on input line 97.
LaTeX Font Info:    Checking defaults for OT1/cmr/m/n on input line 97.
LaTeX Font Info:    ... okay on input line 97.
LaTeX Font Info:    Checking defaults for T1/cmr/m/n on input line 97.
LaTeX Font Info:    ... okay on input line 97.
LaTeX Font Info:    Checking defaults for TS1/cmr/m/n on input line 97.
LaTeX Font Info:    ... okay on input line 97.
LaTeX Font Info:    Checking defaults for OMX/cmex/m/n on input line 97.
LaTeX Font Info:    ... okay on input line 97.
LaTeX Font Info:    Checking defaults for U/cmr/m/n on input line 97.
LaTeX Font Info:    ... okay on input line 97.
LaTeX Font Info:    Checking defaults for PD1/pdf/m/n on input line 97.
LaTeX Font Info:    ... okay on input line 97.
LaTeX Font Info:    Checking defaults for PU/pdf/m/n on input line 97.
LaTeX Font Info:    ... okay on input line 97.

*geometry* driver: auto-detecting
*geometry* detected driver: pdftex
*geometry* verbose mode - [ preamble ] result:
* driver: pdftex
* paper: <default>
* layout: <same size as paper>
* layoutoffset:(h,v)=(0.0pt,0.0pt)
* modes: twoside 
* h-part:(L,W,R)=(42.67912pt, 528.93675pt, 42.67912pt)
* v-part:(T,H,B)=(50.78827pt, 601.91794pt, 142.26378pt)
* \paperwidth=614.295pt
* \paperheight=794.96999pt
* \textwidth=528.93675pt
* \textheight=601.91794pt
* \oddsidemargin=-29.59087pt
* \evensidemargin=-29.59087pt
* \topmargin=-58.48172pt
* \headheight=12.0pt
* \headsep=25.0pt
* \topskip=9.0pt
* \footskip=30.0pt
* \marginparwidth=48.0pt
* \marginparsep=10.0pt
* \columnsep=10.0pt
* \skip\footins=8.0pt plus 4.0pt minus 2.0pt
* \hoffset=0.0pt
* \voffset=0.0pt
* \mag=1000
* \@twocolumntrue
* \@twosidetrue
* \@mparswitchtrue
* \@reversemarginfalse
* (1in=72.27pt=25.4mm, 1cm=28.453pt)

(/usr/local/texlive/2022/texmf-dist/tex/context/base/mkii/supp-pdf.mkii
[Loading MPS to PDF converter (version 2006.09.02).]
\scratchcounter=\count402
\scratchdimen=\dimen356
\scratchbox=\box95
\nofMPsegments=\count403
\nofMParguments=\count404
\everyMPshowfont=\toks55
\MPscratchCnt=\count405
\MPscratchDim=\dimen357
\MPnumerator=\count406
\makeMPintoPDFobject=\count407
\everyMPtoPDFconversion=\toks56
) (/usr/local/texlive/2022/texmf-dist/tex/latex/epstopdf-pkg/epstopdf-base.sty
Package: epstopdf-base 2020-01-24 v2.11 Base part for package epstopdf
Package epstopdf-base Info: Redefining graphics rule for `.eps' on input line 4
85.

(/usr/local/texlive/2022/texmf-dist/tex/latex/latexconfig/epstopdf-sys.cfg
File: epstopdf-sys.cfg 2010/07/13 v1.3 Configuration of (r)epstopdf for TeX Liv
e
))
Package lastpage Info: Please have a look at the pageslts package at
(lastpage)             https://www.ctan.org/pkg/pageslts
(lastpage)             ! on input line 97.
Package caption Info: Begin \AtBeginDocument code.
Package caption Info: float package is loaded.
Package caption Info: hyperref package is loaded.
Package caption Info: listings package is loaded.
Package caption Info: longtable package is loaded.

(/usr/local/texlive/2022/texmf-dist/tex/latex/caption/ltcaption.sty
Package: ltcaption 2021/01/08 v1.4c longtable captions (AR)
)
Package caption Info: supertabular package is loaded.
Package caption Info: wrapfig package is loaded.
Package caption Info: End \AtBeginDocument code.
Package hyperref Info: Link coloring OFF on input line 97.

(./Lopez.esa.2025a.si.out) (./Lopez.esa.2025a.si.out)
\@outlinefile=\write5
\openout5 = `Lopez.esa.2025a.si.out'.

\c@lstlisting=\count408

(/usr/local/texlive/2022/texmf-dist/tex/latex/translations/translations-basic-d
ictionary-english.trsl
File: translations-basic-dictionary-english.trsl (english translation file `tra
nslations-basic-dictionary')
)
Package translations Info: loading dictionary `translations-basic-dictionary' f
or `english'. on input line 97.

Package chemgreek Info: Activating mapping `default' on line 97.

\symgns@font=\mathgroup8
LaTeX Font Info:    Overwriting symbol font `gns@font' in version `bold'
(Font)                  TS1/bch/m/n --> TS1/bch/b/n on input line 97.
Package gensymb Info: Math companion symbols declared on input line 97.
LaTeX Info: Redefining \degree on input line 97.
LaTeX Info: Redefining \celsius on input line 97.
Package gensymb Info: Using text companion symbols for \degree, \celsius and \p
erthousand on input line 97.
LaTeX Info: Redefining \ohm on input line 97.
Package gensymb Info: Using \textohm for \ohm on input line 97.
LaTeX Info: Redefining \micro on input line 97.
Package gensymb Info: Using \textmu for \micro on input line 97.


Package chemmacros Warning: You haven't loaded any package for upright Greek
(chemmacros)                letters or no unique choice was possible. Either
(chemmacros)                load one of packages specified in the manual or
(chemmacros)                select a chemgreek mapping manually.


(/usr/local/texlive/2022/texmf-dist/tex/latex/elements/elements_names_english.d
ef)
\figrulesep=\skip99
LaTeX Font Info:    Trying to load font information for T1+phv on input line 23
2.
 (/usr/local/texlive/2022/texmf-dist/tex/latex/psnfss/t1phv.fd
File: t1phv.fd 2020/03/25 scalable font definitions for T1/phv.
)
LaTeX Font Info:    Trying to load font information for OT1+ztmcm on input line
 232.

(/usr/local/texlive/2022/texmf-dist/tex/latex/psnfss/ot1ztmcm.fd
File: ot1ztmcm.fd 2000/01/03 Fontinst v1.801 font definitions for OT1/ztmcm.
)
LaTeX Font Info:    Trying to load font information for OML+ztmcm on input line
 232.

(/usr/local/texlive/2022/texmf-dist/tex/latex/psnfss/omlztmcm.fd
File: omlztmcm.fd 2000/01/03 Fontinst v1.801 font definitions for OML/ztmcm.
)
LaTeX Font Info:    Trying to load font information for OMS+ztmcm on input line
 232.

(/usr/local/texlive/2022/texmf-dist/tex/latex/psnfss/omsztmcm.fd
File: omsztmcm.fd 2000/01/03 Fontinst v1.801 font definitions for OMS/ztmcm.
)
LaTeX Font Info:    Trying to load font information for OMX+ztmcm on input line
 232.

(/usr/local/texlive/2022/texmf-dist/tex/latex/psnfss/omxztmcm.fd
File: omxztmcm.fd 2000/01/03 Fontinst v1.801 font definitions for OMX/ztmcm.
)
LaTeX Font Info:    Trying to load font information for OT1+ptm on input line 2
32.

(/usr/local/texlive/2022/texmf-dist/tex/latex/psnfss/ot1ptm.fd
File: ot1ptm.fd 2001/06/04 font definitions for OT1/ptm.
)
LaTeX Font Info:    Font shape `OT1/ptm/bx/n' in size <9> not available
(Font)              Font shape `OT1/ptm/b/n' tried instead on input line 232.
LaTeX Font Info:    Font shape `OT1/ptm/bx/n' in size <7> not available
(Font)              Font shape `OT1/ptm/b/n' tried instead on input line 232.
LaTeX Font Info:    Font shape `OT1/ptm/bx/n' in size <5> not available
(Font)              Font shape `OT1/ptm/b/n' tried instead on input line 232.
LaTeX Font Info:    Trying to load font information for TS1+bch on input line 2
32.

(/usr/local/texlive/2022/texmf-dist/tex/latex/psnfss/ts1bch.fd
File: ts1bch.fd 2004/10/18 font definitions for TS1/bch.
)
Overfull \hbox (7.21284pt too wide) in paragraph at lines 232--232
[][] 
 []


Package hyperref Warning: Difference (2) between bookmark levels is greater 
(hyperref)                than one, level fixed on input line 290.

<./figs/fig_s1.pdf, id=26, 859.21pt x 614.295pt>
File: ./figs/fig_s1.pdf Graphic file (type pdf)
<use ./figs/fig_s1.pdf>
Package pdftex.def Info: ./figs/fig_s1.pdf  used on input line 305.
(pdftex.def)             Requested size: 229.69756pt x 164.22151pt.

Overfull \vbox (1.00989pt too high) has occurred while \output is active []


pdfTeX warning: /Library/TeX/texbin/pdflatex (file ./head_foot/journal_name.pdf
): PDF inclusion: found PDF version <1.6>, but at most version <1.5> allowed
<head_foot/journal_name.pdf, id=28, 160.1142pt x 45.35164pt>
File: head_foot/journal_name.pdf Graphic file (type pdf)
<use head_foot/journal_name.pdf>
Package pdftex.def Info: head_foot/journal_name.pdf  used on input line 322.
(pdftex.def)             Requested size: 194.19319pt x 55.0pt.


pdfTeX warning: /Library/TeX/texbin/pdflatex (file ./head_foot/header_esi.pdf):
 PDF inclusion: found PDF version <1.6>, but at most version <1.5> allowed
<head_foot/header_esi.pdf, id=29, 508.1665pt x 34.16594pt>
File: head_foot/header_esi.pdf Graphic file (type pdf)
<use head_foot/header_esi.pdf>
Package pdftex.def Info: head_foot/header_esi.pdf  used on input line 322.
(pdftex.def)             Requested size: 526.37598pt x 35.39253pt.


pdfTeX warning: /Library/TeX/texbin/pdflatex (file ./head_foot/RSC_LOGO_CMYK.pd
f): PDF inclusion: found PDF version <1.6>, but at most version <1.5> allowed
<head_foot/RSC_LOGO_CMYK.pdf, id=30, 143.00325pt x 39.7204pt>
File: head_foot/RSC_LOGO_CMYK.pdf Graphic file (type pdf)
<use head_foot/RSC_LOGO_CMYK.pdf>
Package pdftex.def Info: head_foot/RSC_LOGO_CMYK.pdf  used on input line 322.
(pdftex.def)             Requested size: 198.02113pt x 55.0pt.

Package fancyhdr Warning: \headheight is too small (12.0pt): 
(fancyhdr)                Make it at least 110.56966pt, for example:
(fancyhdr)                \setlength{\headheight}{110.56966pt}.
(fancyhdr)                You might also make \topmargin smaller to compensate:

(fancyhdr)                \addtolength{\topmargin}{-98.56966pt}.


pdfTeX warning: /Library/TeX/texbin/pdflatex (file ./head_foot/LF.pdf): PDF inc
lusion: found PDF version <1.6>, but at most version <1.5> allowed
<head_foot/LF.pdf, id=31, 154.53032pt x 8.28976pt>
File: head_foot/LF.pdf Graphic file (type pdf)
<use head_foot/LF.pdf>
Package pdftex.def Info: head_foot/LF.pdf  used on input line 322.
(pdftex.def)             Requested size: 167.78156pt x 9.0pt.


pdfTeX warning: /Library/TeX/texbin/pdflatex (file ./head_foot/RF.pdf): PDF inc
lusion: found PDF version <1.6>, but at most version <1.5> allowed
<head_foot/RF.pdf, id=32, 90.45795pt x 7.4679pt>
File: head_foot/RF.pdf Graphic file (type pdf)
<use head_foot/RF.pdf>
Package pdftex.def Info: head_foot/RF.pdf  used on input line 322.
(pdftex.def)             Requested size: 90.4577pt x 7.46786pt.
[1
Non-PDF special ignored!
<special> header=psfrag.pro
{/usr/local/texlive/2022/texmf-var/fonts/map/pdftex/updmap/pdftex.map}


 <./head_foot/journal_name.pdf> <./head_foot/header_esi.pdf> <./head_foot/RSC_L
OGO_CMYK.pdf> <./figs/fig_s1.pdf> <./head_foot/LF.pdf> <./head_foot/RF.pdf>]

pdfTeX warning: /Library/TeX/texbin/pdflatex (file ./figs/fig_s2a.pdf): PDF inc
lusion: found PDF version <1.6>, but at most version <1.5> allowed
<./figs/fig_s2a.pdf, id=148, 710.655pt x 610.28pt>
File: ./figs/fig_s2a.pdf Graphic file (type pdf)
<use ./figs/fig_s2a.pdf>
Package pdftex.def Info: ./figs/fig_s2a.pdf  used on input line 329.
(pdftex.def)             Requested size: 204.17776pt x 175.33772pt.


pdfTeX warning: /Library/TeX/texbin/pdflatex (file ./figs/fig_s2b.pdf): PDF inc
lusion: found PDF version <1.6>, but at most version <1.5> allowed
<./figs/fig_s2b.pdf, id=149, 710.655pt x 610.28pt>
File: ./figs/fig_s2b.pdf Graphic file (type pdf)
<use ./figs/fig_s2b.pdf>
Package pdftex.def Info: ./figs/fig_s2b.pdf  used on input line 335.
(pdftex.def)             Requested size: 204.17776pt x 175.33772pt.


pdfTeX warning: /Library/TeX/texbin/pdflatex (file ./figs/fig_s3.pdf): PDF incl
usion: found PDF version <1.6>, but at most version <1.5> allowed
<./figs/fig_s3.pdf, id=157, 724.7075pt x 620.3175pt>
File: ./figs/fig_s3.pdf Graphic file (type pdf)
<use ./figs/fig_s3.pdf>
Package pdftex.def Info: ./figs/fig_s3.pdf  used on input line 380.
(pdftex.def)             Requested size: 216.9396pt x 185.68968pt.
File: head_foot/RF.pdf Graphic file (type pdf)
<use head_foot/RF.pdf>
Package pdftex.def Info: head_foot/RF.pdf  used on input line 398.
(pdftex.def)             Requested size: 90.4577pt x 7.46786pt.
File: head_foot/LF.pdf Graphic file (type pdf)
<use head_foot/LF.pdf>
Package pdftex.def Info: head_foot/LF.pdf  used on input line 398.
(pdftex.def)             Requested size: 167.78156pt x 9.0pt.
[2 <./figs/fig_s2a.pdf> <./figs/fig_s2b.pdf>] (./Lopez.esa.2025a.si.bbl)

AED: lastpage setting LastPage
File: head_foot/LF.pdf Graphic file (type pdf)
<use head_foot/LF.pdf>
Package pdftex.def Info: head_foot/LF.pdf  used on input line 421.
(pdftex.def)             Requested size: 167.78156pt x 9.0pt.
File: head_foot/RF.pdf Graphic file (type pdf)
<use head_foot/RF.pdf>
Package pdftex.def Info: head_foot/RF.pdf  used on input line 421.
(pdftex.def)             Requested size: 90.4577pt x 7.46786pt.
[3 <./figs/fig_s3.pdf>] (./Lopez.esa.2025a.si.aux)
Package rerunfilecheck Info: File `Lopez.esa.2025a.si.out' has not changed.
(rerunfilecheck)             Checksum: A1337657239DBB693153F1F3DC04DFD9;861.
 ) 
Here is how much of TeX's memory you used:
 42957 strings out of 478293
 900187 string characters out of 5844968
 1196364 words of memory out of 5000000
 60385 multiletter control sequences out of 15000+600000
 539607 words of font info for 109 fonts, out of 8000000 for 9000
 1141 hyphenation exceptions out of 8191
 99i,15n,94p,1147b,877s stack positions out of 10000i,1000n,20000p,200000b,200000s
{/usr/local/texlive/2022/texmf-dist/fonts/enc/dvips/base/8r.enc}</usr/local/t
exlive/2022/texmf-dist/fonts/type1/bitstrea/charter/bchb8a.pfb></usr/local/texl
ive/2022/texmf-dist/fonts/type1/bitstrea/charter/bchr8a.pfb></usr/local/texlive
/2022/texmf-dist/fonts/type1/bitstrea/charter/bchri8a.pfb></usr/local/texlive/2
022/texmf-dist/fonts/type1/public/amsfonts/cm/cmmi10.pfb></usr/local/texlive/20
22/texmf-dist/fonts/type1/public/amsfonts/cm/cmr10.pfb></usr/local/texlive/2022
/texmf-dist/fonts/type1/public/amsfonts/cm/cmsy10.pfb></usr/local/texlive/2022/
texmf-dist/fonts/type1/public/amsfonts/symbols/msam10.pfb></usr/local/texlive/2
022/texmf-dist/fonts/type1/urw/helvetic/uhvb8a.pfb></usr/local/texlive/2022/tex
mf-dist/fonts/type1/urw/helvetic/uhvr8a.pfb></usr/local/texlive/2022/texmf-dist
/fonts/type1/urw/symbol/usyr.pfb></usr/local/texlive/2022/texmf-dist/fonts/type
1/urw/symbol/usyr.pfb></usr/local/texlive/2022/texmf-dist/fonts/type1/urw/times
/utmr8a.pfb></usr/local/texlive/2022/texmf-dist/fonts/type1/urw/times/utmri8a.p
fb>
Output written on Lopez.esa.2025a.si.pdf (3 pages, 1790007 bytes).
PDF statistics:
 294 PDF objects out of 1000 (max. 8388607)
 193 compressed objects within 2 object streams
 14 named destinations out of 1000 (max. 500000)
 90 words of extra memory for PDF output out of 10000 (max. 10000000)
