# Supplementary material for: A diagonal volatility basis set to assess the condensation of organic vapors onto particles
Source: Environ Sci Atmos. 2025 Jul 21;5(9):1035–61. doi: 10.1039/d5ea00062a (PMC12314873; doi:10.1039/d5ea00062a)
Supplement: EA-005-D5EA00062A-s002 [file EA-005-D5EA00062A-s002.zip › Lopez.esa.2025a.si.blg]

This is BibTeX, Version 0.99d (TeX Live 2022)
Capacity: max_strings=200000, hash_size=200000, hash_prime=170003
The top-level auxiliary file: Lopez.esa.2025a.si.aux
The style file: rsc.bst
Database file #1: ./bibs/donahue.pub.bib
Database file #2: ./bibs/CLOUD.pub.bib
Database file #3: ./bibs/CLOUD.submit.bib
Database file #4: ./bibs/refs.bib
Reallocated wiz_functions (elt_size=4) to 6000 items from 3000.
Reallocated singl_function (elt_size=4) to 100 items from 50.
rsc 2016/08/22 v3.1f
You've used 3 entries,
            3113 wiz_defined-function locations,
            699 strings with 8920 characters,
and the built_in function-call counts, 4691 in all, are:
= -- 98
> -- 873
< -- 0
+ -- 289
- -- 286
* -- 666
:= -- 982
add.period$ -- 3
call.type$ -- 3
change.case$ -- 0
chr.to.int$ -- 3
cite$ -- 3
duplicate$ -- 45
empty$ -- 81
format.name$ -- 289
if$ -- 763
int.to.chr$ -- 1
int.to.str$ -- 1
missing$ -- 0
newline$ -- 39
num.names$ -- 9
pop$ -- 9
preamble$ -- 1
purify$ -- 0
quote$ -- 0
skip$ -- 22
stack$ -- 0
substring$ -- 99
swap$ -- 24
text.length$ -- 6
text.prefix$ -- 0
top$ -- 1
type$ -- 21
warning$ -- 0
while$ -- 12
width$ -- 0
write$ -- 62
