# Supplementary material for: A diagonal volatility basis set to assess the condensation of organic vapors onto particles
Source: Environ Sci Atmos. 2025 Jul 21;5(9):1035–61. doi: 10.1039/d5ea00062a (PMC12314873; doi:10.1039/d5ea00062a)
Supplement: EA-005-D5EA00062A-s003 [file EA-005-D5EA00062A-s003.xlsx]

## Sheet: Sheet1
Order	First	Last	email	Role	Institute	Secondary	Support	Affiliation		phone	orcid	contribution
1	Brandon	Lopez	blopez@andrew.cmu.edu	first	CMU			Center for Atmospheric Particle Studies, Carnegie Mellon University, Pittsburgh, PA, USA				Preparing the CLOUD facility or measuring instruments, Scientific discussion/interpretation of results, writing paper
2	Nirvan	Bhattacharyya	nirvanb@andrew.cmu.edu		CMU			Center for Atmospheric Particle Studies, Carnegie Mellon University, Pittsburgh, PA, USA			0000-0003-3911-6492	Scientific discussion/interpretation of results
3	Jenna	DeVivo	jdevivo@andrew.cmu.edu		CMU			Center for Atmospheric Particle Studies, Carnegie Mellon University, Pittsburgh, PA, USA			0009-0003-5097-1008	Scientific discussion/interpretation of results
4	Mingyi	Wang	mingyiw@uchicago.edu		CMU	Chicago		Department of the Geophysical Sciences, University of Chicago, Chicago, IL, USA; Department of Chemistry, Carnegie Mellon University, Pittsburgh, PA, USA			0000-0001-5782-2513	Preparing the CLOUD facility or measuring instruments, Data collection, Scientific discussion/interpretation of results
5	Lucia	Caudillo-Plath	lucia.caudillo@iau.uni-frankfurt.de		GUF			Goethe Universitaat Frankfurt				Preparing the CLOUD facility or measuring instruments, Data collection, Scientific discussion/interpretation of results
6	Mihnea	Surdu	mihnea.surdu@epfl.ch		PSI			PSI Center for Energy and Environmental Sciences, Paul Scherrer Institute, 5232 Villigen, Switzerland			0000-0003-1815-2750	Preparing the CLOUD facility or measuring instruments, Data collection, Scientific discussion/interpretation of results
10	Federico	Bianchi	federico.bianchi@helsinki.fi		UHEL			INAR, University of Helsinki			0000-0003-2996-3604	Preparing the CLOUD facility or measuring instruments, Data collection
11	Zoé	Brasseur	zoe.brasseur@helsinki.fi		UHEL			Institute for Atmospheric and Earth System Research/Physics, Faculty of Science, University of Helsinki, Helsinki, Finland			0000-0001-5387-018X	Preparing the CLOUD facility or measuring instruments
12	Angela	Buchholz	angela.buchholz@uef.fi		UEF			University of Eastern Finland, Koippio			0000-0002-7119-1452	Preparing the CLOUD facility or measuring instruments, Data collection, Scientific discussion/interpretation of results
13	Dexian	Chen	chandagsin@126.com		CMU			Center for Atmospheric Particle Studies, Carnegie Mellon University, Pittsburgh, PA, USA			0000-0001-6963-5205	Preparing the CLOUD facility or measuring instruments, Data collection
14	Jonathan	Duplissy	jonathan.duplissy@helsinki.fi		UHEL			INAR and HIP:Institute for Atmospheric and Earth System Research/Physics, Faculty of Science, University of Helsinki, Helsinki, Finland Helsinki Institute of Physics, University of Helsinki, Helsinki, Finland		00358504484462	0000-0001-8819-0264	Preparing the CLOUD facility or measuring instruments, Data collection, Scientific discussion/interpretation of results
15	Xu-Cheng	He	xucheng.he@helsinki.fi		UHEL	Camb		Institute for Atmospheric and Earth System Research/Physics, Faculty of Science, University of Helsinki, Helsinki, Finland			0000-0002-7416-306X	Preparing the CLOUD facility or measuring instruments
16	Victoria	Hofbauer	vhofbauer@hispeed.ch		CMU			Center for Atmospheric Particle Studies, Carnegie Mellon University, Pittsburgh, PA, USA				Preparing the CLOUD facility or measuring instruments, Data collection
17	Naser	Mahfouz	ngmahfouz@gmail.com		CMU			Center for Atmospheric Particle Studies, Carnegie Mellon University, Pittsburgh, PA, USA			0000-0002-7097-1430	Preparing the CLOUD facility or measuring instruments
18	Vladimir	Makhmutov	mahmutovvs@lebedev.ru		Leb	Mos		P. N. Lebedev Physical Institute of the Russian Academy of Sciences, 119991 Moscow, Russia and Moscow Institute of Physics and Technology (National Research University),141701 Moscow, Russian Federation.			0000-0002-2242-1055	Preparing the CLOUD facility or measuring instruments
19	Ruby	Marten	rubymarten@gmail.com		PSI			PSI Center for Energy and Environmental Sciences, Paul Scherrer Institute, 5232 Villigen, Switzerland		00436769311392	0000-0003-3852-0397	Preparing the CLOUD facility or measuring instruments, Data collection
19	Bernhard	Mentler	Bernhard.Mentler@uibk.ac.at		Ins			Ion Molecule Reactions & Environmental Physics Group Institute of Ion Physics and Applied Physics Leopold-Franzens University, Innsbruck Technikerstraße 25 A-6020 Innsbruck Austria		+79167174358	0000-0003-4302-0020	Data collection
20	Maxim	Philippov	mfilippov@frtk.ru		Leb			Lebedev Physical Institute of the Russian Academy of Sciences, 119991, Leninsky prospekt, 53, Moscow, Russian Federation			0009-0002-3365-9007	Preparing the CLOUD facility or measuring instruments
21	Meredith	Schervish	mschervi@uci.edu		CMU	Irvine		Center for Atmospheric Particle Studies, Carnegie Mellon University, Pittsburgh, PA, USA			0000-0001-7549-1578	Preparing the CLOUD facility or measuring instruments, Data collection
22	Dongyu S.	Wang	dysimonwang@gmail.com		PSI			Laboratory of Atmospheric Chemistry, Paul Scherrer Institute, 5232 Villigen, Switzerland			0000-0001-7408-9069	Preparing the CLOUD facility or measuring instruments, Data collection, Data analysis
23	Stefan K.	Weber	stefan.karl.weber@cern.ch		CERN	GUF		CERN, CH-1211 Geneva, Switzerland			0000-0002-3549-1212	Preparing the CLOUD facility or measuring instruments
24	André	Welti	andre.welti@fmi.fi		FMI			Finnish Meteorological Institute, Helsinki, Finland			0000-0002-2461-7238	Preparing the CLOUD facility or measuring instruments
92	Imad	El Haddad	imad.el-haddad@psi.ch		PSI		Swiss National Science Foundation grant numbers 200021_213071 and PZ00P2_216181	PSI Center for Energy and Environmental Sciences, Paul Scherrer Institute, 5232 Villigen, Switzerland			0000-0002-1660-2706	Scientific discussion/interpretation of results
93	Katrianne	Lehtipalo	katrianne.lehtipalo@helsinki.fi		UHEL			INAR, University of Helsinki			0000-0003-3464-7825	Scientific discussion/interpretation of results
94	Markku	Kulmala	markku.kulmala@helsinki.fi		UHEL			INAR, University of Helsinki			0000-0002-8928-8017	Preparing the CLOUD facility or measuring instruments, Data collection, Scientific discussion/interpretation of results
95	Douglas	Worsnop	worsnop@aerodyne.com		Aerodyne	UHEL		Aerodyne Inc, Billerica MA, INAR		0041227674593	0000-0003-2341-9069	Preparing the CLOUD facility or measuring instruments, Data collection, Scientific discussion/interpretation of results
96	Jasper	Kirkby	jasper.kirkby@cern.ch		CERN	GUF		CERN and Goethe University Frankfurt		303-499-1135	0000-0002-8569-8561	Scientific discussion/interpretation of results, writing paper
97	Roy L.	Mauldin	roy.mauldin@colorado.edu		CMU	CU		Carnegie Mellon University, Department of Chemistry, 4400 Fifth Avenue Pittsburgh, PA 15213 : University of Colorado, Boulder, Atmospheric and Oceanic Sciences, P.O. Box 311, Boulder, CO 80309			0000-0003-1014-1360	Preparing the CLOUD facility or measuring instruments, Scientific discussion/interpretation of results
98	Dominik	Stolzenburg	dominik.stolzenburg@tuwien.ac.at		UWien	TecWein		University of Vienna, Vienna, TUWein		+358503390647	0000-0002-5777-4897	Scientific discussion/interpretation of results
99	Siegfried	Schobesberger	siegfried.schobesberger@uef.fi		UEF		Research Council of Finland, grant nos. 346371, 364229	Department of Technical Physics, University of Eastern Finland, PO Box 1627, 70211 Kuopio, Finland			0000-0002-5777-4897	Scientific discussion/interpretation of results
100	Richard	Flagan	flagan@caltech.edu		Caltech		US NSF AGS2215527	Division of Chemistry and Chemical Engineering, California Institute of Technology, Pasadena, CA 91125, USA
101	Neil	Donahue	nmd@andrew.cmu.edu	corresp	CMU		US National Science Foundation AGS1447056, AGS1439551, AGS1531284, AGS1801574, AGS1801897, AGS2132089, AGS2215489, AGS2431817, CHE2336463, Wallace Research Foundation, CMU Scott Institute for Energy Innovation	Center for Atmospheric Particle Studies, Carnegie Mellon University, Pittsburgh, PA, USA			0000-0003-3054-2364	Experimental design, Scientific discussion/interpretation of results, writing paper
Order	Affiliations
a	CMU	Center for Atmospheric Particle Studies, Carnegie Mellon University, Pittsburgh, PA, USA
b	Chicago	Department of the Geophysical Sciences, University of Chicago, Chicago, IL, USA
c	GUF	Institute for Atmospheric and Environmental Sciences, Goethe University Frankfurt, Frankfurt am Main, Germany
d	PSI	Center for Energy and Environmental Sciences, Paul Scherrer Institute, 5232 Villigen, Switzerland
e	UHEL	Institute for Atmospheric and Earth System Research/Physics, Faculty of Science, University of Helsinki, Helsinki, Finland
f	UEF	Department of Technical Physics, University of Eastern Finland, PO Box 1627, 70211 Kuopio, Finland
g	Camb	Yusuf Hamied Department of Chemistry, University of Cambridge, Cambridge, UK
h	Leb	P. N. Lebedev Physical Institute of the Russian Academy of Sciences, 119991 Moscow, Russia
i	Mos	Moscow Institute of Physics and Technology (National Research University),141701 Moscow, Russian Federation
j	Ins	Ion Molecule Reactions & Environmental Physics Group Institute of Ion Physics and Applied Physics Leopold-Franzens University, Innsbruck Technikerstraße 25 A-6020 Innsbruck Austria
k	CERN	CERN, the European Organization for Nuclear Research, Geneve 23 CH-1211, Switzerland
l	FMI	Finnish Meteorological Institute, Helsinki, Finland
m	Aerodyne	Aerodyne Inc, Billerica MA, USA
n	CU	University of Colorado, Boulder, Atmospheric and Oceanic Sciences, P.O. Box 311, Boulder, CO 80309
o	Uwein	Faculty of Physics, University of Vienna, Wien, Austria
p	TecWein	Institute of Materials Chemistry, TU Wien, Vienna, Austria
q	Caltech	Division of Chemistry and Chemical Engineering, California Institute of Technology, Pasadena, CA 91125, USA
